# Supplementary material for: Evaluation of the Relationship between Current Internal 137Cs Exposure in Residents and Soil Contamination West of Chernobyl in Northern Ukraine
Source: PLoS One. 2015 Sep 24;10(9):e0139007. doi: 10.1371/journal.pone.0139007 (PMC4581839; doi:10.1371/journal.pone.0139007)
Supplement: S1 Data — (XLSX) [file pone.0139007.s001.xlsx]

## Sheet: Sheet1
The year of examination	The month of examination	seasons	Sex	Year of birth	Age	Age category	Weight (kg)	Hight (cm)	City name	City number	Zone	Cs-137 body burden (Bq/body)	Cs-137 concentration (Bq/kg)	Estimated annual effective dose (mSv/y)	Cs-137 detected	>0.1mSv/y	>1mSv/y	Cs-137( bq/kg)+1	log(Cs-137( bq/kg)+1)
		Winter 1, Spring 2, Summer 3, Autumn 4	Male 1, Femal; 2			0-10yo 1, 11-20yo 2, 21-60yo 3, 61+ 4				Narodich 1, Korosten 2, Lugini 3, Belkorvich 4, Ouvruch 5, Ignatpoli 6, Grsk 7, Olevsk 8, Malin 9, Chopovich 10					No 0, Yes 1	No 0, Yes 1	No 0, Yes 1
2009	1	1	1	1988	21	3	39	150	Narodichi	1	2	0	0	0	0	0	0	1	0
2009	1	1	1	1961	48	3	58	166	Narodichi	1	2	0	0	0	0	0	0	1	0
2009	1	1	2	1975	34	3	60	160	Narodichi	1	2	0	0	0	0	0	0	1	0
2009	1	1	1	1983	26	3	69	186	Narodichi	1	2	0	0	0	0	0	0	1	0
2009	1	1	2	1972	37	3	83	178	Narodichi	1	2	0	0	0	0	0	0	1	0
2009	2	1	2	1971	38	3	47	153	Narodichi	1	2	0	0	0	0	0	0	1	0
2009	2	1	2	1977	32	3	60	161	Narodichi	1	2	0	0	0	0	0	0	1	0
2009	2	1	2	1984	25	3	62	154	Narodichi	1	2	0	0	0	0	0	0	1	0
2009	2	1	2	1985	24	3	63	170	Narodichi	1	2	0	0	0	0	0	0	1	0
2009	2	1	2	1977	32	3	71	160	Narodichi	1	2	0	0	0	0	0	0	1	0
2009	2	1	2	1949	60	3	73	159	Narodichi	1	2	0	0	0	0	0	0	1	0
2009	3	2	2	1993	16	2	24	132	Narodichi	1	2	0	0	0	0	0	0	1	0
2009	3	2	2	1978	31	3	51	160	Narodichi	1	2	0	0	0	0	0	0	1	0
2009	3	2	2	1951	58	3	53	152	Narodichi	1	2	0	0	0	0	0	0	1	0
2009	3	2	2	1963	46	3	61	165	Narodichi	1	2	0	0	0	0	0	0	1	0
2009	3	2	2	1955	54	3	72	163	Narodichi	1	2	0	0	0	0	0	0	1	0
2009	3	2	2	1945	64	4	74	166	Narodichi	1	2	0	0	0	0	0	0	1	0
2009	3	2	2	1941	68	4	82	153	Narodichi	1	2	0	0	0	0	0	0	1	0
2009	3	2	2	1960	49	3	84	169	Narodichi	1	2	0	0	0	0	0	0	1	0
2009	3	2	1	1967	42	3	96	176	Narodichi	1	2	0	0	0	0	0	0	1	0
2009	3	2	2	1972	37	3	68	165	Narodichi	1	2	0	0	0	0	0	0	1	0
2009	4	2	2	1993	16	2	27	127	Narodichi	1	2	0	0	0	0	0	0	1	0
2009	4	2	2	1954	55	3	66	151	Narodichi	1	2	0	0	0	0	0	0	1	0
2009	5	2	2	1978	31	3	51	160	Narodichi	1	2	0	0	0	0	0	0	1	0
2009	5	2	2	1951	58	3	53	152	Narodichi	1	2	0	0	0	0	0	0	1	0
2009	8	3	2	1951	58	3	88	168	Narodichi	1	2	0	0	0	0	0	0	1	0
2009	9	4	2	1942	67	4	68	162	Narodichi	1	2	0	0	0	0	0	0	1	0
2009	9	4	2	1970	39	3	79	165	Narodichi	1	2	0	0	0	0	0	0	1	0
2009	9	4	2	1953	56	3	96	175	Narodichi	1	2	0	0	0	0	0	0	1	0
2009	10	4	2	1997	12	2	24	125	Narodichi	1	2	0	0	0	0	0	0	1	0
2009	10	4	2	1977	32	3	57	174	Narodichi	1	2	0	0	0	0	0	0	1	0
2009	10	4	2	1973	36	3	71	168	Narodichi	1	2	0	0	0	0	0	0	1	0
2009	10	4	1	1963	46	3	96	174	Narodichi	1	2	0	0	0	0	0	0	1	0
2009	10	4	1	1941	68	4	85	180	Narodichi	1	2	0	0	0	0	0	0	1	0
2009	10	4	1	1972	37	3	78	173	Narodichi	1	2	0	0	0	0	0	0	1	0
2009	10	4	1	1969	40	3	89	183	Narodichi	1	2	0	0	0	0	0	0	1	0
2009	11	4	2	1977	32	3	48	156	Narodichi	1	2	0	0	0	0	0	0	1	0
2009	11	4	2	1983	26	3	52	160	Narodichi	1	2	0	0	0	0	0	0	1	0
2009	11	4	2	1944	65	4	57	157	Narodichi	1	2	0	0	0	0	0	0	1	0
2009	10	4	1	1988	21	3	60	178	Narodichi	1	2	124	2.07	0.01	1	0	0	3.07	0.49
2009	12	1	2	1975	34	3	58	160	Narodichi	1	2	124	2.14	0.01	1	0	0	3.14	0.5
2009	11	4	1	1942	67	4	86	182	Narodichi	1	2	254	2.95	0.01	1	0	0	3.95	0.6
2009	9	4	2	1979	30	3	60	168	Narodichi	1	2	214	3.57	0.01	1	0	0	4.57	0.66
2009	10	4	2	1974	35	3	65	165	Narodichi	1	2	254	3.91	0.01	1	0	0	4.91	0.69
2009	12	1	1	1946	63	4	81	178	Narodichi	1	2	485	5.99	0.01	1	0	0	6.99	0.84
2009	12	1	2	1964	45	3	90	158	Narodichi	1	2	564	6.27	0.02	1	0	0	7.27	0.86
2009	10	4	2	1979	30	3	58	168	Narodichi	1	2	451	7.78	0.02	1	0	0	8.78	0.94
2009	6	3	2	1954	55	3	71	172	Narodichi	1	2	564	7.94	0.02	1	0	0	8.94	0.95
2009	11	4	2	1939	70	4	61	164	Narodichi	1	2	524	8.59	0.02	1	0	0	9.59	0.98
2009	5	2	1	1967	42	3	96	176	Narodichi	1	2	866	9.02	0.02	1	0	0	10.02	1
2009	7	3	2	1988	21	3	60	160	Narodichi	1	2	568	9.47	0.02	1	0	0	10.47	1.02
2009	12	1	2	1979	30	3	62	165	Narodichi	1	2	587	9.47	0.02	1	0	0	10.47	1.02
2009	6	3	2	1975	34	3	68	163	Narodichi	1	2	687	10.1	0.03	1	0	0	11.1	1.05
2009	12	1	1	1987	22	3	62	117	Narodichi	1	2	635	10.24	0.03	1	0	0	11.24	1.05
2009	6	3	1	1955	54	3	81	169	Narodichi	1	2	837	10.33	0.03	1	0	0	11.33	1.05
2009	12	1	1	1964	45	3	75	184	Narodichi	1	2	874	11.65	0.03	1	0	0	12.65	1.1
2009	9	4	2	1977	32	3	66	164	Narodichi	1	2	781	11.83	0.03	1	0	0	12.83	1.11
2009	12	1	2	1983	26	3	56	164	Narodichi	1	2	685	12.23	0.03	1	0	0	13.23	1.12
2009	5	2	2	1978	31	3	69	162	Narodichi	1	2	862	12.49	0.03	1	0	0	13.49	1.13
2009	12	1	2	1985	24	3	65	164	Narodichi	1	2	897	13.8	0.03	1	0	0	14.8	1.17
2009	8	3	2	1972	37	3	56	158	Narodichi	1	2	784	14	0.04	1	0	0	15	1.18
2009	3	2	2	1981	28	3	60	154	Narodichi	1	2	858	14.3	0.04	1	0	0	15.3	1.18
2009	12	1	2	1959	50	3	53	163	Narodichi	1	2	784	14.79	0.04	1	0	0	15.79	1.2
2009	7	3	2	1979	30	3	58	168	Narodichi	1	2	875	15.09	0.04	1	0	0	16.09	1.21
2009	6	3	2	1961	48	3	62	158	Narodichi	1	2	1026	16.55	0.04	1	0	0	17.55	1.24
2009	11	4	2	1976	33	3	88	176	Narodichi	1	2	1457	16.56	0.04	1	0	0	17.56	1.24
2009	4	2	2	1938	71	4	61	155	Narodichi	1	2	1066	17.48	0.04	1	0	0	18.48	1.27
2009	3	2	1	1937	72	4	89	182	Narodichi	1	2	1589	17.85	0.04	1	0	0	18.85	1.28
2009	1	1	2	1974	35	3	74	169	Narodichi	1	2	1330	17.97	0.04	1	0	0	18.97	1.28
2009	4	2	2	1976	33	3	56	164	Narodichi	1	2	1116	19.93	0.05	1	0	0	20.93	1.32
2009	4	2	1	1971	38	3	68	175	Narodichi	1	2	1412	20.76	0.05	1	0	0	21.76	1.34
2009	12	1	2	1978	31	3	70	165	Narodichi	1	2	1457	20.81	0.05	1	0	0	21.81	1.34
2009	3	2	2	1975	34	3	75	166	Narodichi	1	2	1593	21.24	0.05	1	0	0	22.24	1.35
2009	7	3	2	1955	54	3	88	172	Narodichi	1	2	1874	21.3	0.05	1	0	0	22.3	1.35
2009	11	4	2	1983	26	3	61	165	Narodichi	1	2	1547	25.36	0.06	1	0	0	26.36	1.42
2009	7	3	2	1988	21	3	91	172	Narodichi	1	2	2541	27.92	0.07	1	0	0	28.92	1.46
2009	7	3	2	1947	62	4	55	152	Narodichi	1	2	1547	28.13	0.07	1	0	0	29.13	1.46
2009	4	2	2	1977	32	3	74	161	Narodichi	1	2	2275	30.74	0.08	1	0	0	31.74	1.5
2009	2	1	2	1972	37	3	58	168	Narodichi	1	2	1785	30.78	0.08	1	0	0	31.78	1.5
2009	3	2	2	1992	17	2	27	127	Narodichi	1	2	844	31.26	0.08	1	0	0	32.26	1.51
2009	4	2	2	1978	31	3	79	165	Narodichi	1	2	2532	32.05	0.08	1	0	0	33.05	1.52
2009	11	4	1	1973	36	3	71	172	Narodichi	1	2	2325	32.75	0.08	1	0	0	33.75	1.53
2009	1	1	1	1983	26	3	65	178	Narodichi	1	2	2177	33.49	0.08	1	0	0	34.49	1.54
2009	12	1	2	1961	48	3	81	169	Narodichi	1	2	2865	35.37	0.09	1	0	0	36.37	1.56
2009	5	2	2	1992	17	2	27	127	Narodichi	1	2	1054	39.04	0.1	1	0	0	40.04	1.6
2009	6	3	1	1992	17	2	40	158	Korosten	1	2	1581	39.53	0.1	1	0	0	40.53	1.61
2009	7	3	2	1984	25	3	58	163	Narodichi	1	2	2312	39.86	0.1	1	0	0	40.86	1.61
2009	3	2	2	1937	72	4	70	150	Narodichi	1	2	2996	42.8	0.11	1	1	0	43.8	1.64
2009	6	3	2	1955	54	3	72	163	Narodichi	1	2	3157	43.85	0.11	1	1	0	44.85	1.65
2009	3	2	2	1961	48	3	56	158	Narodichi	1	2	2920	52.14	0.13	1	1	0	53.14	1.73
2009	12	1	2	1987	22	3	51	162	Narodichi	1	2	2784	54.59	0.14	1	1	0	55.59	1.74
2009	12	1	2	1981	28	3	78	164	Narodichi	1	2	4784	61.33	0.15	1	1	0	62.33	1.79
2009	2	1	2	1977	32	3	59	174	Narodichi	1	2	4791	81.2	0.2	1	1	0	82.2	1.91
2009	5	2	1	1974	35	3	120	182	Narodichi	1	2	42312	352.6	0.88	1	1	0	353.6	2.55
2009	4	2	2	1980	29	3	86	172	Narodichi	1	2	36376	422.98	1.06	1	1	1	423.98	2.63
2009	8	3	2	1993	16	2	68	160	Narodichi	1	2	29137	428.49	1.07	1	1	1	429.49	2.63
2009	1	1	2	1991	18	2	53	160	Narodichi	1	2	27700	522.64	1.31	1	1	1	523.64	2.72
2010	2	1	2	1993	17	2	44	158	Narodichi	1	2	0	0	0	0	0	0	1	0
2010	6	3	2	1986	24	3	45	164	Narodichi	1	2	0	0	0	0	0	0	1	0
2010	6	3	2	1986	24	3	45	164	Narodichi	1	2	0	0	0	0	0	0	1	0
2010	2	1	2	1988	22	3	51	150	Narodichi	1	2	0	0	0	0	0	0	1	0
2010	3	2	2	1988	22	3	51	150	Narodichi	1	2	0	0	0	0	0	0	1	0
2010	5	2	2	1981	29	3	51	145	Narodichi	1	2	0	0	0	0	0	0	1	0
2010	5	2	2	1988	22	3	56	150	Narodichi	1	2	0	0	0	0	0	0	1	0
2010	1	1	2	1988	22	3	59	152	Narodichi	1	2	0	0	0	0	0	0	1	0
2010	6	3	2	1988	22	3	59	152	Narodichi	1	2	0	0	0	0	0	0	1	0
2010	12	1	2	1978	32	3	59	165	Narodichi	1	2	0	0	0	0	0	0	1	0
2010	6	3	2	1974	36	3	60	165	Narodichi	1	2	0	0	0	0	0	0	1	0
2010	2	1	2	1983	27	3	61	150	Narodichi	1	2	0	0	0	0	0	0	1	0
2010	3	2	2	1984	26	3	61	164	Narodichi	1	2	0	0	0	0	0	0	1	0
2010	5	2	2	1980	30	3	61	155	Narodichi	1	2	0	0	0	0	0	0	1	0
2010	5	2	2	1978	32	3	61	164	Narodichi	1	2	0	0	0	0	0	0	1	0
2010	9	4	2	1978	32	3	61	168	Narodichi	1	2	0	0	0	0	0	0	1	0
2010	12	1	2	1950	60	3	63	164	Narodichi	1	2	0	0	0	0	0	0	1	0
2010	1	1	2	1977	33	3	69	158	Narodichi	1	2	0	0	0	0	0	0	1	0
2010	1	1	2	1975	35	3	75	155	Narodichi	1	2	0	0	0	0	0	0	1	0
2010	6	3	2	1983	27	3	75	166	Narodichi	1	2	0	0	0	0	0	0	1	0
2010	11	4	2	1945	65	4	77	166	Narodichi	1	2	0	0	0	0	0	0	1	0
2010	5	2	1	1972	38	3	78	167	Narodichi	1	2	0	0	0	0	0	0	1	0
2010	6	3	2	1966	44	3	82	164	Narodichi	1	2	0	0	0	0	0	0	1	0
2010	7	3	2	1984	26	3	88	168	Narodichi	1	2	0	0	0	0	0	0	1	0
2010	5	2	2	1984	26	3	92	167	Narodichi	1	2	0	0	0	0	0	0	1	0
2010	8	3	2	1963	47	3	92	163	Narodichi	1	2	0	0	0	0	0	0	1	0
2010	2	1	2	1980	30	3	98	168	Narodichi	1	2	0	0	0	0	0	0	1	0
2010	6	3	2	1961	49	3	99	162	Narodichi	1	2	0	0	0	0	0	0	1	0
2010	7	3	2	1975	35	3	108	157	Narodichi	1	2	0	0	0	0	0	0	1	0
2010	3	2	2	1991	19	2	66	172	Narodichi	1	2	914	13.85	0.03	1	0	0	14.85	1.17
2010	4	2	2	1970	40	3	64	167	Narodichi	1	2	1032	16.13	0.04	1	0	0	17.13	1.23
2010	5	2	2	1986	24	3	59	164	Narodichi	1	2	1165	19.75	0.05	1	0	0	20.75	1.32
2010	11	4	2	1938	72	4	50	148	Narodichi	1	2	1050	21	0.05	1	0	0	22	1.34
2010	7	3	2	1985	25	3	71	170	Narodichi	1	2	1629	22.94	0.06	1	0	0	23.94	1.38
2010	12	1	2	1982	28	3	88	172	Narodichi	1	2	2026	23.02	0.06	1	0	0	24.02	1.38
2010	1	1	2	1983	27	3	96	160	Narodichi	1	2	2277	23.72	0.06	1	0	0	24.72	1.39
2010	10	4	2	1976	34	3	62	164	Narodichi	1	2	1687	27.21	0.07	1	0	0	28.21	1.45
2010	12	1	2	1953	57	3	89	175	Narodichi	1	2	2532	28.45	0.07	1	0	0	29.45	1.47
2010	2	1	2	1981	29	3	45	152	Narodichi	1	2	1297	28.82	0.07	1	0	0	29.82	1.47
2010	3	2	2	1980	30	3	61	152	Narodichi	1	2	1927	31.59	0.08	1	0	0	32.59	1.51
2010	12	1	1	1951	59	3	88	180	Narodichi	1	2	3394	38.57	0.1	1	0	0	39.57	1.6
2010	11	4	2	1995	15	2	55	171	Narodichi	1	2	2182	39.67	0.1	1	0	0	40.67	1.61
2010	12	1	2	1992	18	2	65	172	Narodichi	1	2	2669	41.06	0.1	1	1	0	42.06	1.62
2010	10	4	2	1993	17	2	57	165	Narodichi	1	2	2486	43.61	0.11	1	1	0	44.61	1.65
2010	2	1	2	1971	39	3	86	164	Narodichi	1	2	3891	45.24	0.11	1	1	0	46.24	1.67
2010	9	4	2	1990	20	2	53	153	Narodichi	1	2	2545	48.02	0.12	1	1	0	49.02	1.69
2010	9	4	2	1977	33	3	67	172	Narodichi	1	2	3488	52.06	0.13	1	1	0	53.06	1.72
2010	3	2	1	1974	36	3	122	180	Narodichi	1	2	6807	55.8	0.14	1	1	0	56.8	1.75
2010	7	3	2	1947	63	4	97	155	Narodichi	1	2	5495	56.65	0.14	1	1	0	57.65	1.76
2010	2	1	2	1991	19	2	46	160	Narodichi	1	2	2802	60.91	0.15	1	1	0	61.91	1.79
2010	12	1	2	1951	59	3	85	165	Narodichi	1	2	5589	65.75	0.16	1	1	0	66.75	1.82
2010	11	4	2	1992	18	2	61	172	Narodichi	1	2	4932	80.85	0.2	1	1	0	81.85	1.91
2010	7	3	2	1982	28	3	58	161	Narodichi	1	2	5874	101.28	0.25	1	1	0	102.28	2.01
2010	2	1	1	1955	55	3	90	175	Narodichi	1	2	9968	110.76	0.28	1	1	0	111.76	2.05
2010	9	4	2	1971	39	3	61	150	Narodichi	1	2	8016	131.41	0.33	1	1	0	132.41	2.12
2010	12	1	2	1985	25	3	63	162	Narodichi	1	2	17760	281.9	0.7	1	1	0	282.9	2.45
2011	1	1	1	1995	16	2	31	136	Narodichi	1	2	0	0	0	0	0	0	1	0
2011	2	1	2	1992	19	2	59	162	Narodichi	1	2	0	0	0	0	0	0	1	0
2011	2	1	2	1975	36	3	69	164	Narodichi	1	2	0	0	0	0	0	0	1	0
2011	3	2	2	1943	68	4	94	159	Narodichi	1	2	0	0	0	0	0	0	1	0
2011	4	2	2	1977	34	3	104	169	Narodichi	1	2	0	0	0	0	0	0	1	0
2011	4	2	2	1985	26	3	63	165	Narodichi	1	2	0	0	0	0	0	0	1	0
2011	5	2	2	1983	28	3	72	162	Narodichi	1	2	0	0	0	0	0	0	1	0
2011	5	2	2	1952	59	3	91	158	Narodichi	1	2	0	0	0	0	0	0	1	0
2011	5	2	2	1961	50	3	84	170	Narodichi	1	2	0	0	0	0	0	0	1	0
2011	6	3	2	1981	30	3	56	151	Narodichi	1	2	0	0	0	0	0	0	1	0
2011	7	3	2	1976	35	3	86	154	Narodichi	1	2	0	0	0	0	0	0	1	0
2011	7	3	2	1970	41	3	102	165	Narodichi	1	2	0	0	0	0	0	0	1	0
2011	8	3	2	1982	29	3	93	168	Narodichi	1	2	0	0	0	0	0	0	1	0
2011	8	3	2	1975	36	3	68	165	Narodichi	1	2	0	0	0	0	0	0	1	0
2011	8	3	2	2000	11	2	24	127	Narodichi	1	2	0	0	0	0	0	0	1	0
2011	8	3	2	1951	60	3	53	155	Narodichi	1	2	0	0	0	0	0	0	1	0
2011	8	3	2	1955	56	3	88	162	Narodichi	1	2	0	0	0	0	0	0	1	0
2011	9	4	2	1947	64	4	113	164	Narodichi	1	2	0	0	0	0	0	0	1	0
2011	9	4	1	1951	60	3	94	179	Narodichi	1	2	0	0	0	0	0	0	1	0
2011	9	4	2	1973	38	3	83	165	Narodichi	1	2	0	0	0	0	0	0	1	0
2011	9	4	2	1951	60	3	53	163	Narodichi	1	2	0	0	0	0	0	0	1	0
2011	9	4	2	1983	28	3	51	164	Narodichi	1	2	0	0	0	0	0	0	1	0
2011	9	4	2	1980	31	3	74	165	Narodichi	1	2	0	0	0	0	0	0	1	0
2011	9	4	2	1988	23	3	56	172	Narodichi	1	2	0	0	0	0	0	0	1	0
2011	10	4	2	1977	34	3	60	168	Narodichi	1	2	0	0	0	0	0	0	1	0
2011	10	4	1	1951	60	3	94	174	Narodichi	1	2	0	0	0	0	0	0	1	0
2011	10	4	2	1971	40	3	50	158	Narodichi	1	2	0	0	0	0	0	0	1	0
2011	10	4	2	1979	32	3	66	166	Narodichi	1	2	0	0	0	0	0	0	1	0
2011	10	4	2	1988	23	3	58	170	Narodichi	1	2	0	0	0	0	0	0	1	0
2011	11	4	2	1978	33	3	64	166	Narodichi	1	2	0	0	0	0	0	0	1	0
2011	11	4	2	1988	23	3	66	170	Narodichi	1	2	0	0	0	0	0	0	1	0
2011	12	1	1	1975	36	3	74	173	Narodichi	1	2	0	0	0	0	0	0	1	0
2011	12	1	2	1975	36	3	79	158	Narodichi	1	2	0	0	0	0	0	0	1	0
2011	12	1	2	1982	29	3	75	164	Narodichi	1	2	0	0	0	0	0	0	1	0
2011	12	1	2	1979	32	3	62	168	Narodichi	1	2	0	0	0	0	0	0	1	0
2011	8	3	2	1976	35	3	99	168	Narodichi	1	2	1313	13.26	0.03	1	0	0	14.26	1.15
2011	3	2	2	1950	61	4	60	156	Narodichi	1	2	831	13.85	0.03	1	0	0	14.85	1.17
2011	4	2	2	1976	35	3	50	154	Narodichi	1	2	694	13.88	0.03	1	0	0	14.88	1.17
2011	1	1	2	1988	23	3	76	172	Narodichi	1	2	1184	15.58	0.04	1	0	0	16.58	1.22
2011	5	2	2	1985	26	3	69	168	Narodichi	1	2	1111	16.1	0.04	1	0	0	17.1	1.23
2011	6	3	2	1980	31	3	102	175	Narodichi	1	2	1661	16.28	0.04	1	0	0	17.28	1.24
2011	7	3	2	1971	40	3	49	158	Narodichi	1	2	811	16.55	0.04	1	0	0	17.55	1.24
2011	11	4	2	1971	40	3	50	158	Narodichi	1	2	862	17.24	0.04	1	0	0	18.24	1.26
2011	7	3	2	1974	37	3	63	160	Narodichi	1	2	1127	17.89	0.04	1	0	0	18.89	1.28
2011	10	4	2	1993	18	2	48	165	Narodichi	1	2	896	18.67	0.05	1	0	0	19.67	1.29
2011	8	3	1	1972	39	3	67	172	Narodichi	1	2	1254	18.72	0.05	1	0	0	19.72	1.29
2011	4	2	2	1974	37	3	71	168	Narodichi	1	2	1358	19.13	0.05	1	0	0	20.13	1.3
2011	1	1	1	1992	19	2	37	144	Narodichi	1	2	755	20.41	0.05	1	0	0	21.41	1.33
2011	4	2	1	1972	39	3	140	183	Narodichi	1	2	2958	21.13	0.05	1	0	0	22.13	1.34
2011	6	3	1	1983	28	3	75	186	Narodichi	1	2	1586	21.15	0.05	1	0	0	22.15	1.35
2011	12	1	2	1975	36	3	91	165	Narodichi	1	2	1976	21.71	0.05	1	0	0	22.71	1.36
2011	5	2	2	1970	41	3	82	160	Narodichi	1	2	2126	25.93	0.06	1	0	0	26.93	1.43
2011	12	1	2	1975	36	3	91	165	Narodichi	1	2	2470	27.14	0.07	1	0	0	28.14	1.45
2011	3	2	2	1945	66	4	77	170	Narodichi	1	2	2108	27.38	0.07	1	0	0	28.38	1.45
2011	6	3	2	1978	33	3	60	164	Narodichi	1	2	1658	27.63	0.07	1	0	0	28.63	1.46
2011	6	3	2	1978	33	3	51	172	Narodichi	1	2	1417	27.78	0.07	1	0	0	28.78	1.46
2011	2	1	1	1952	59	3	70	176	Narodichi	1	2	1979	28.27	0.07	1	0	0	29.27	1.47
2011	12	1	2	1983	28	3	69	168	Narodichi	1	2	1962	28.43	0.07	1	0	0	29.43	1.47
2011	12	1	2	1953	58	3	102	171	Narodichi	1	2	3310	32.45	0.08	1	0	0	33.45	1.52
2011	3	2	2	1938	73	4	59	154	Narodichi	1	2	2232	37.83	0.09	1	0	0	38.83	1.59
2011	8	3	2	1968	43	3	69	154	Narodichi	1	2	2656	38.49	0.1	1	0	0	39.49	1.6
2011	3	2	2	1942	69	4	57	155	Narodichi	1	2	2203	38.65	0.1	1	0	0	39.65	1.6
2011	10	4	2	1985	26	3	62	162	Narodichi	1	2	2432	39.23	0.1	1	0	0	40.23	1.6
2011	6	3	2	1954	57	3	73	165	Narodichi	1	2	2879	39.44	0.1	1	0	0	40.44	1.61
2011	7	3	2	1983	28	3	53	164	Narodichi	1	2	2255	42.55	0.11	1	1	0	43.55	1.64
2011	4	2	2	1976	35	3	54	167	Narodichi	1	2	2312	42.81	0.11	1	1	0	43.81	1.64
2011	7	3	2	1985	26	3	63	162	Narodichi	1	2	2778	44.1	0.11	1	1	0	45.1	1.65
2011	1	1	1	1948	63	4	85	175	Narodichi	1	2	3764	44.28	0.11	1	1	0	45.28	1.66
2011	8	3	1	1961	50	3	63	171	Narodichi	1	2	2824	44.83	0.11	1	1	0	45.83	1.66
2011	10	4	2	1973	38	3	77	165	Narodichi	1	2	4015	52.14	0.13	1	1	0	53.14	1.73
2011	1	1	2	1976	35	3	50	156	Narodichi	1	2	2686	53.72	0.13	1	1	0	54.72	1.74
2011	4	2	2	1977	34	3	59	161	Narodichi	1	2	3486	59.08	0.15	1	1	0	60.08	1.78
2011	12	1	2	1967	44	3	106	156	Narodichi	1	2	6573	62.01	0.16	1	1	0	63.01	1.8
2011	1	1	2	1982	29	3	69	162	Narodichi	1	2	4324	62.67	0.16	1	1	0	63.67	1.8
2011	6	3	2	1973	38	3	89	151	Narodichi	1	2	6186	69.51	0.17	1	1	0	70.51	1.85
2011	2	1	2	1958	53	3	90	168	Narodichi	1	2	6910	76.78	0.19	1	1	0	77.78	1.89
2011	11	4	1	1972	39	3	62	167	Narodichi	1	2	5500	88.71	0.22	1	1	0	89.71	1.95
2011	3	2	2	1976	35	3	85	164	Narodichi	1	2	8007	94.2	0.24	1	1	0	95.2	1.98
2011	2	1	2	1950	61	4	88	158	Narodichi	1	2	8593	97.65	0.24	1	1	0	98.65	1.99
2011	2	1	1	1947	64	4	76	182	Narodichi	1	2	8610	113.29	0.28	1	1	0	114.29	2.06
2011	2	1	2	1947	64	4	110	160	Narodichi	1	2	14778	134.35	0.34	1	1	0	135.35	2.13
2011	5	2	2	1945	66	4	77	164	Narodichi	1	2	12418	161.27	0.4	1	1	0	162.27	2.21
2011	7	3	2	1977	34	3	60	160	Narodichi	1	2	9761	162.68	0.41	1	1	0	163.68	2.21
2011	11	4	2	1991	20	2	53	160	Narodichi	1	2	9624	181.58	0.45	1	1	0	182.58	2.26
2011	1	1	1	1951	60	3	94	170	Narodichi	1	2	19011	202.24	0.51	1	1	0	203.24	2.31
2011	11	4	2	1988	23	3	54	158	Narodichi	1	2	20205	374.17	0.94	1	1	0	375.17	2.57
2011	3	2	2	1973	38	3	83	160	Narodichi	1	2	31817	383.34	0.96	1	1	0	384.34	2.58
2012	1	1	2	1983	29	3	71	168	Narodichi	1	2	0	0	0	0	0	0	1	0
2012	5	2	2	1981	31	3	64	167	Narodichi	1	2	0	0	0	0	0	0	1	0
2012	5	2	2	1958	54	3	81	165	Narodichi	1	2	0	0	0	0	0	0	1	0
2012	6	3	2	1938	74	4	52	154	Narodichi	1	2	0	0	0	0	0	0	1	0
2012	7	3	2	2000	12	2	25	118	Narodichi	1	2	0	0	0	0	0	0	1	0
2012	7	3	2	1977	35	3	99	162	Narodichi	1	2	0	0	0	0	0	0	1	0
2012	8	3	2	1973	39	3	71	164	Narodichi	1	2	0	0	0	0	0	0	1	0
2012	11	4	2	1990	22	3	62	168	Narodichi	1	2	0	0	0	0	0	0	1	0
2012	12	1	2	1988	24	3	110	172	Narodichi	1	2	0	0	0	0	0	0	1	0
2012	12	1	2	1976	36	3	69	166	Narodichi	1	2	0	0	0	0	0	0	1	0
2012	12	1	2	1990	22	3	48	152	Narodichi	1	2	0	0	0	0	0	0	1	0
2012	12	1	2	1970	42	3	61	158	Narodichi	1	2	0	0	0	0	0	0	1	0
2012	12	1	2	1978	34	3	48	172	Narodichi	1	2	0	0	0	0	0	0	1	0
2012	12	1	2	1975	37	3	104	174	Narodichi	1	2	0	0	0	0	0	0	1	0
2012	12	1	2	1990	22	3	62	168	Narodichi	1	2	0	0	0	0	0	0	1	0
2012	12	1	2	1975	37	3	105	176	Narodichi	1	2	0	0	0	0	0	0	1	0
2012	12	1	2	1978	34	3	48	163	Narodichi	1	2	0	0	0	0	0	0	1	0
2012	12	1	2	1981	31	3	93	175	Narodichi	1	2	0	0	0	0	0	0	1	0
2012	12	1	2	1966	46	3	68	160	Narodichi	1	2	0	0	0	0	0	0	1	0
2012	12	1	2	1976	36	3	96	168	Narodichi	1	2	0	0	0	0	0	0	1	0
2012	4	2	2	1981	31	3	87	175	Narodichi	1	2	942	10.83	0.03	1	0	0	11.83	1.07
2012	11	4	2	1979	33	3	88	174	Narodichi	1	2	1176	13.36	0.03	1	0	0	14.36	1.16
2012	12	1	2	1945	67	4	82	170	Narodichi	1	2	1122	13.68	0.03	1	0	0	14.68	1.17
2012	12	1	2	1961	51	3	83	164	Narodichi	1	2	1159	13.96	0.03	1	0	0	14.96	1.18
2012	6	3	2	1945	67	4	77	168	Narodichi	1	2	1178	15.3	0.04	1	0	0	16.3	1.21
2012	2	1	2	1970	42	3	77	162	Narodichi	1	2	1208	15.69	0.04	1	0	0	16.69	1.22
2012	11	4	2	1991	21	3	55	165	Narodichi	1	2	864	15.71	0.04	1	0	0	16.71	1.22
2012	11	4	2	1970	42	3	66	168	Narodichi	1	2	1078	16.33	0.04	1	0	0	17.33	1.24
2012	8	3	1	1979	33	3	75	187	Narodichi	1	2	1226	16.35	0.04	1	0	0	17.35	1.24
2012	7	3	2	1975	37	3	54	156	Narodichi	1	2	894	16.56	0.04	1	0	0	17.56	1.24
2012	4	2	2	1985	27	3	60	167	Narodichi	1	2	1088	18.13	0.05	1	0	0	19.13	1.28
2012	2	1	1	1955	57	3	85	170	Narodichi	1	2	1546	18.19	0.05	1	0	0	19.19	1.28
2012	4	2	2	1975	37	3	112	167	Narodichi	1	2	2072	18.5	0.05	1	0	0	19.5	1.29
2012	2	1	2	1961	51	3	63	156	Narodichi	1	2	1180	18.73	0.05	1	0	0	19.73	1.3
2012	9	4	2	1990	22	3	57	168	Narodichi	1	2	1098	19.26	0.05	1	0	0	20.26	1.31
2012	4	2	2	1978	34	3	47	160	Narodichi	1	2	910	19.36	0.05	1	0	0	20.36	1.31
2012	12	1	1	1970	42	3	79	176	Narodichi	1	2	1599	20.24	0.05	1	0	0	21.24	1.33
2012	8	3	2	1965	47	3	79	160	Narodichi	1	2	1672	21.16	0.05	1	0	0	22.16	1.35
2012	2	1	1	1971	41	3	89	185	Narodichi	1	2	1884	21.17	0.05	1	0	0	22.17	1.35
2012	11	4	2	1976	36	3	50	156	Narodichi	1	2	1087	21.74	0.05	1	0	0	22.74	1.36
2012	2	1	2	1971	41	3	53	158	Narodichi	1	2	1291	24.36	0.06	1	0	0	25.36	1.4
2012	11	4	2	1954	58	3	86	168	Narodichi	1	2	2115	24.59	0.06	1	0	0	25.59	1.41
2012	7	3	2	1976	36	3	70	164	Narodichi	1	2	1742	24.89	0.06	1	0	0	25.89	1.41
2012	11	4	2	1955	57	3	79	158	Narodichi	1	2	1970	24.94	0.06	1	0	0	25.94	1.41
2012	2	1	2	1969	43	3	93	164	Narodichi	1	2	2538	27.29	0.07	1	0	0	28.29	1.45
2012	4	2	2	1977	35	3	68	170	Narodichi	1	2	1911	28.1	0.07	1	0	0	29.1	1.46
2012	11	4	2	1980	32	3	73	165	Narodichi	1	2	2131	29.19	0.07	1	0	0	30.19	1.48
2012	7	3	2	1967	45	3	73	166	Narodichi	1	2	2451	33.58	0.08	1	0	0	34.58	1.54
2012	11	4	2	1978	34	3	63	163	Narodichi	1	2	2195	34.84	0.09	1	0	0	35.84	1.55
2012	9	4	2	1981	31	3	75	167	Narodichi	1	2	2657	35.43	0.09	1	0	0	36.43	1.56
2012	11	4	2	1993	19	2	45	164	Narodichi	1	2	1686	37.47	0.09	1	0	0	38.47	1.59
2012	8	3	2	1987	25	3	70	172	Narodichi	1	2	2762	39.46	0.1	1	0	0	40.46	1.61
2012	3	2	1	1955	57	3	62	172	Narodichi	1	2	2461	39.69	0.1	1	0	0	40.69	1.61
2012	4	2	2	1987	25	3	64	172	Narodichi	1	2	2647	41.36	0.1	1	1	0	42.36	1.63
2012	5	2	2	1962	50	3	85	167	Narodichi	1	2	3611	42.48	0.11	1	1	0	43.48	1.64
2012	11	4	1	1970	42	3	89	187	Narodichi	1	2	3801	42.71	0.11	1	1	0	43.71	1.64
2012	9	4	1	1961	51	3	62	160	Narodichi	1	2	2705	43.63	0.11	1	1	0	44.63	1.65
2012	1	1	2	1985	27	3	66	166	Narodichi	1	2	2890	43.79	0.11	1	1	0	44.79	1.65
2012	9	4	2	1940	72	4	82	154	Narodichi	1	2	3728	45.46	0.11	1	1	0	46.46	1.67
2012	7	3	2	1996	16	2	30	141	Narodichi	1	2	1455	48.5	0.12	1	1	0	49.5	1.69
2012	9	4	2	1951	61	4	52	156	Narodichi	1	2	2530	48.65	0.12	1	1	0	49.65	1.7
2012	11	4	2	1978	34	3	77	164	Narodichi	1	2	3907	50.74	0.13	1	1	0	51.74	1.71
2012	7	3	1	1982	30	3	64	177	Narodichi	1	2	3366	52.59	0.13	1	1	0	53.59	1.73
2012	1	1	2	1975	37	3	86	162	Narodichi	1	2	4937	57.41	0.14	1	1	0	58.41	1.77
2012	7	3	2	1973	39	3	73	164	Narodichi	1	2	4245	58.15	0.15	1	1	0	59.15	1.77
2012	9	4	2	1973	39	3	62	155	Narodichi	1	2	3879	62.56	0.16	1	1	0	63.56	1.8
2012	11	4	2	1971	41	3	49	158	Narodichi	1	2	3179	64.88	0.16	1	1	0	65.88	1.82
2012	1	1	2	1988	24	3	60	158	Narodichi	1	2	4088	68.13	0.17	1	1	0	69.13	1.84
2012	12	1	2	1984	28	3	59	176	Narodichi	1	2	4178	70.81	0.18	1	1	0	71.81	1.86
2012	1	1	2	1955	57	3	72	152	Narodichi	1	2	5196	72.17	0.18	1	1	0	73.17	1.86
2012	12	1	2	1980	32	3	54	164	Narodichi	1	2	4543	84.13	0.21	1	1	0	85.13	1.93
2012	3	2	2	1963	49	3	87	158	Narodichi	1	2	7559	86.89	0.22	1	1	0	87.89	1.94
2012	12	1	2	1950	62	4	64	168	Narodichi	1	2	5894	92.09	0.23	1	1	0	93.09	1.97
2012	11	4	2	1989	23	3	57	160	Narodichi	1	2	6786	119.05	0.3	1	1	0	120.05	2.08
2012	11	4	2	1982	30	3	107	176	Narodichi	1	2	15197	142.03	0.36	1	1	0	143.03	2.16
2012	12	1	2	1983	29	3	47	160	Narodichi	1	2	8439	179.55	0.45	1	1	0	180.55	2.26
2012	11	4	1	1981	31	3	71	175	Narodichi	1	2	13810	194.51	0.49	1	1	0	195.51	2.29
2012	7	3	1	1970	42	3	75	165	Narodichi	1	2	14873	198.31	0.5	1	1	0	199.31	2.3
2012	11	4	1	1949	63	4	70	176	Narodichi	1	2	15826	226.09	0.57	1	1	0	227.09	2.36
2012	10	4	2	1954	58	3	86	160	Narodichi	1	2	21120	245.58	0.61	1	1	0	246.58	2.39
2012	6	3	1	1961	51	3	70	168	Narodichi	1	2	19355	276.5	0.69	1	1	0	277.5	2.44
2012	10	4	1	1961	51	3	58	170	Narodichi	1	2	18370	316.72	0.79	1	1	0	317.72	2.5
2012	12	1	2	1977	35	3	60	164	Narodichi	1	2	19218	320.3	0.8	1	1	0	321.3	2.51
2012	3	2	2	1983	29	3	51	160	Narodichi	1	2	20827	408.37	1.02	1	1	1	409.37	2.61
2012	10	4	1	1964	48	3	65	162	Narodichi	1	2	36376	559.63	1.4	1	1	1	560.63	2.75
2012	1	1	1	1995	17	2	68	172	Narodichi	1	2	43219	635.57	1.59	1	1	1	636.57	2.8
2009	1	1	1	1942	67	4	80	177	Korosten	2	3	0	0	0	0	0	0	1	0
2009	1	1	2	1939	70	4	72	160	Korosten	2	3	0	0	0	0	0	0	1	0
2009	1	1	2	1965	44	3	71	156	Korosten	2	3	0	0	0	0	0	0	1	0
2009	1	1	1	1984	25	3	51	163	Korosten	2	3	0	0	0	0	0	0	1	0
2009	1	1	1	1967	42	3	69	184	Korosten	2	3	0	0	0	0	0	0	1	0
2009	1	1	1	1954	55	3	79	164	Korosten	2	3	0	0	0	0	0	0	1	0
2009	1	1	2	1974	35	3	70	160	Korosten	2	3	0	0	0	0	0	0	1	0
2009	1	1	1	1945	64	4	64	167	Korosten	2	3	0	0	0	0	0	0	1	0
2009	1	1	1	1992	17	2	21	118	Korosten	2	3	0	0	0	0	0	0	1	0
2009	1	1	2	1952	57	3	73	168	Korosten	2	3	0	0	0	0	0	0	1	0
2009	1	1	1	1969	40	3	70	175	Korosten	2	3	0	0	0	0	0	0	1	0
2009	1	1	2	1963	46	3	67	164	Korosten	2	3	0	0	0	0	0	0	1	0
2009	1	1	2	1971	38	3	67	157	Korosten	2	3	0	0	0	0	0	0	1	0
2009	1	1	2	1987	22	3	48	158	Korosten	2	3	0	0	0	0	0	0	1	0
2009	1	1	2	1971	38	3	86	159	Korosten	2	3	0	0	0	0	0	0	1	0
2009	1	1	2	1993	16	2	20	108	Korosten	2	3	0	0	0	0	0	0	1	0
2009	1	1	2	1945	64	4	82	158	Korosten	2	3	0	0	0	0	0	0	1	0
2009	1	1	2	1983	26	3	54	160	Korosten	2	3	0	0	0	0	0	0	1	0
2009	1	1	2	1971	38	3	63	158	Korosten	2	3	0	0	0	0	0	0	1	0
2009	1	1	1	1938	71	4	65	168	Korosten	2	3	0	0	0	0	0	0	1	0
2009	1	1	1	1943	66	4	64	164	Korosten	2	3	0	0	0	0	0	0	1	0
2009	1	1	1	1986	23	3	46	159	Korosten	2	3	0	0	0	0	0	0	1	0
2009	1	1	1	1938	71	4	68	173	Korosten	2	3	0	0	0	0	0	0	1	0
2009	1	1	2	1954	55	3	70	156	Korosten	2	3	0	0	0	0	0	0	1	0
2009	1	1	1	1986	23	3	42	156	Korosten	2	3	0	0	0	0	0	0	1	0
2009	1	1	2	1946	63	4	62	160	Korosten	2	3	0	0	0	0	0	0	1	0
2009	1	1	1	1953	56	3	84	175	Korosten	2	3	0	0	0	0	0	0	1	0
2009	1	1	1	1989	20	2	33	144	Korosten	2	3	0	0	0	0	0	0	1	0
2009	1	1	1	1962	47	3	54	157	Korosten	2	3	0	0	0	0	0	0	1	0
2009	1	1	1	1994	15	2	19	109	Korosten	2	3	0	0	0	0	0	0	1	0
2009	1	1	2	1992	17	2	23	129	Korosten	2	3	0	0	0	0	0	0	1	0
2009	1	1	1	1983	26	3	65	186	Korosten	2	3	0	0	0	0	0	0	1	0
2009	1	1	1	1939	70	4	87	184	Korosten	2	3	0	0	0	0	0	0	1	0
2009	1	1	1	1940	69	4	82	165	Korosten	2	3	0	0	0	0	0	0	1	0
2009	1	1	1	1923	86	4	88	174	Korosten	2	3	0	0	0	0	0	0	1	0
2009	1	1	1	1939	70	4	72	164	Korosten	2	3	0	0	0	0	0	0	1	0
2009	1	1	1	1969	40	3	80	183	Korosten	2	3	0	0	0	0	0	0	1	0
2009	1	1	2	1946	63	4	84	160	Korosten	2	3	0	0	0	0	0	0	1	0
2009	1	1	2	1958	51	3	90	157	Korosten	2	3	0	0	0	0	0	0	1	0
2009	1	1	2	1989	20	2	46	148	Korosten	2	3	0	0	0	0	0	0	1	0
2009	1	1	1	1960	49	3	75	174	Korosten	2	3	0	0	0	0	0	0	1	0
2009	1	1	2	1938	71	4	75	151	Korosten	2	3	0	0	0	0	0	0	1	0
2009	1	1	1	1975	34	3	70	185	Korosten	2	3	0	0	0	0	0	0	1	0
2009	1	1	2	1943	66	4	90	173	Korosten	2	3	0	0	0	0	0	0	1	0
2009	1	1	1	1984	25	3	61	170	Korosten	2	3	0	0	0	0	0	0	1	0
2009	1	1	2	1937	72	4	80	157	Korosten	2	3	0	0	0	0	0	0	1	0
2009	1	1	1	1937	72	4	92	180	Korosten	2	3	0	0	0	0	0	0	1	0
2009	1	1	1	1920	89	4	82	159	Korosten	2	3	0	0	0	0	0	0	1	0
2009	1	1	2	1976	33	3	58	168	Korosten	2	3	0	0	0	0	0	0	1	0
2009	1	1	2	1992	17	2	26	125	Korosten	2	3	0	0	0	0	0	0	1	0
2009	1	1	2	1938	71	4	86	161	Korosten	2	3	0	0	0	0	0	0	1	0
2009	1	1	2	1973	36	3	59	167	Korosten	2	3	0	0	0	0	0	0	1	0
2009	1	1	2	1949	60	3	84	168	Korosten	2	3	0	0	0	0	0	0	1	0
2009	1	1	2	1953	56	3	59	156	Korosten	2	3	0	0	0	0	0	0	1	0
2009	1	1	1	1979	30	3	88	184	Korosten	2	3	0	0	0	0	0	0	1	0
2009	1	1	1	1976	33	3	77	184	Korosten	2	3	0	0	0	0	0	0	1	0
2009	1	1	2	1985	24	3	51	162	Korosten	2	3	0	0	0	0	0	0	1	0
2009	1	1	2	1967	42	3	70	160	Korosten	2	3	0	0	0	0	0	0	1	0
2009	1	1	2	1950	59	3	64	158	Korosten	2	3	0	0	0	0	0	0	1	0
2009	1	1	1	1986	23	3	43	160	Korosten	2	3	0	0	0	0	0	0	1	0
2009	1	1	2	1955	54	3	77	164	Korosten	2	3	0	0	0	0	0	0	1	0
2009	1	1	2	1970	39	3	70	153	Korosten	2	3	0	0	0	0	0	0	1	0
2009	1	1	2	1937	72	4	80	159	Korosten	2	3	0	0	0	0	0	0	1	0
2009	1	1	1	1985	24	3	49	165	Korosten	2	3	0	0	0	0	0	0	1	0
2009	1	1	2	1932	77	4	68	152	Korosten	2	3	0	0	0	0	0	0	1	0
2009	1	1	1	1939	70	4	92	180	Korosten	2	3	0	0	0	0	0	0	1	0
2009	1	1	2	1972	37	3	68	164	Korosten	2	3	0	0	0	0	0	0	1	0
2009	1	1	2	1948	61	4	64	158	Korosten	2	3	0	0	0	0	0	0	1	0
2009	1	1	1	1939	70	4	84	177	Korosten	2	3	0	0	0	0	0	0	1	0
2009	1	1	1	1938	71	4	63	163	Korosten	2	3	0	0	0	0	0	0	1	0
2009	1	1	2	1948	61	4	71	154	Korosten	2	3	0	0	0	0	0	0	1	0
2009	1	1	1	1954	55	3	68	170	Korosten	2	3	0	0	0	0	0	0	1	0
2009	1	1	2	1982	27	3	53	149	Korosten	2	3	0	0	0	0	0	0	1	0
2009	1	1	2	1989	20	2	35	150	Korosten	2	3	0	0	0	0	0	0	1	0
2009	1	1	1	1964	45	3	83	181	Korosten	2	3	0	0	0	0	0	0	1	0
2009	1	1	2	1987	22	3	40	147	Korosten	2	3	0	0	0	0	0	0	1	0
2009	1	1	2	1974	35	3	66	158	Korosten	2	3	0	0	0	0	0	0	1	0
2009	1	1	2	1986	23	3	65	149	Korosten	2	3	0	0	0	0	0	0	1	0
2009	1	1	2	1941	68	4	78	154	Korosten	2	3	0	0	0	0	0	0	1	0
2009	1	1	1	1946	63	4	81	169	Korosten	2	3	0	0	0	0	0	0	1	0
2009	1	1	2	1948	61	4	81	162	Korosten	2	3	0	0	0	0	0	0	1	0
2009	1	1	2	1949	60	3	54	163	Korosten	2	3	0	0	0	0	0	0	1	0
2009	1	1	2	1974	35	3	82	166	Korosten	2	3	0	0	0	0	0	0	1	0
2009	1	1	2	1987	22	3	39	155	Korosten	2	3	0	0	0	0	0	0	1	0
2009	1	1	2	1987	22	3	43	155	Korosten	2	3	0	0	0	0	0	0	1	0
2009	1	1	2	1971	38	3	51	156	Korosten	2	3	0	0	0	0	0	0	1	0
2009	1	1	1	1944	65	4	83	178	Korosten	2	3	0	0	0	0	0	0	1	0
2009	1	1	1	1930	79	4	79	171	Korosten	2	3	0	0	0	0	0	0	1	0
2009	1	1	2	1942	67	4	63	155	Korosten	2	3	0	0	0	0	0	0	1	0
2009	1	1	2	1979	30	3	54	163	Korosten	2	3	0	0	0	0	0	0	1	0
2009	1	1	1	1960	49	3	84	166	Korosten	2	3	0	0	0	0	0	0	1	0
2009	1	1	2	1958	51	3	75	158	Korosten	2	3	0	0	0	0	0	0	1	0
2009	1	1	2	1935	74	4	70	153	Korosten	2	3	0	0	0	0	0	0	1	0
2009	1	1	2	1938	71	4	92	154	Korosten	2	3	0	0	0	0	0	0	1	0
2009	1	1	1	1938	71	4	93	168	Korosten	2	3	0	0	0	0	0	0	1	0
2009	1	1	1	1958	51	3	81	168	Korosten	2	3	0	0	0	0	0	0	1	0
2009	1	1	1	1987	22	3	41	145	Korosten	2	3	0	0	0	0	0	0	1	0
2009	1	1	1	1928	81	4	69	159	Korosten	2	3	0	0	0	0	0	0	1	0
2009	1	1	2	1994	15	2	20	117	Korosten	2	3	0	0	0	0	0	0	1	0
2009	1	1	2	1991	18	2	25	125	Korosten	2	3	0	0	0	0	0	0	1	0
2009	1	1	2	1934	75	4	71	153	Korosten	2	3	0	0	0	0	0	0	1	0
2009	1	1	2	1954	55	3	53	156	Korosten	2	3	0	0	0	0	0	0	1	0
2009	1	1	1	1984	25	3	39	150	Korosten	2	3	0	0	0	0	0	0	1	0
2009	1	1	1	1941	68	4	101	180	Korosten	2	3	0	0	0	0	0	0	1	0
2009	1	1	1	1948	61	4	85	175	Korosten	2	3	0	0	0	0	0	0	1	0
2009	1	1	1	1944	65	4	91	173	Korosten	2	3	0	0	0	0	0	0	1	0
2009	1	1	1	1975	34	3	68	177	Korosten	2	3	0	0	0	0	0	0	1	0
2009	1	1	2	1986	23	3	57	162	Korosten	2	3	0	0	0	0	0	0	1	0
2009	1	1	2	1990	19	2	29	136	Korosten	2	3	0	0	0	0	0	0	1	0
2009	1	1	2	1990	19	2	24	126	Korosten	2	3	0	0	0	0	0	0	1	0
2009	1	1	2	1950	59	3	59	157	Korosten	2	3	0	0	0	0	0	0	1	0
2009	1	1	2	1936	73	4	76	158	Korosten	2	3	0	0	0	0	0	0	1	0
2009	1	1	2	1930	79	4	56	152	Korosten	2	3	0	0	0	0	0	0	1	0
2009	1	1	2	1985	24	3	58	163	Korosten	2	3	0	0	0	0	0	0	1	0
2009	1	1	2	1991	18	2	30	134	Korosten	2	3	0	0	0	0	0	0	1	0
2009	1	1	1	1990	19	2	26	134	Korosten	2	3	0	0	0	0	0	0	1	0
2009	1	1	2	1974	35	3	58	164	Korosten	2	3	0	0	0	0	0	0	1	0
2009	1	1	2	1956	53	3	92	159	Korosten	2	3	0	0	0	0	0	0	1	0
2009	1	1	2	1962	47	3	84	163	Korosten	2	3	0	0	0	0	0	0	1	0
2009	1	1	1	1926	83	4	82	166	Korosten	2	3	0	0	0	0	0	0	1	0
2009	1	1	2	1989	20	2	33	142	Korosten	2	3	0	0	0	0	0	0	1	0
2009	1	1	1	1963	46	3	81	172	Korosten	2	3	0	0	0	0	0	0	1	0
2009	1	1	1	1987	22	3	38	145	Korosten	2	3	0	0	0	0	0	0	1	0
2009	1	1	1	1986	23	3	49	160	Korosten	2	3	0	0	0	0	0	0	1	0
2009	1	1	2	1985	24	3	55	153	Korosten	2	3	0	0	0	0	0	0	1	0
2009	1	1	1	1938	71	4	78	167	Korosten	2	3	0	0	0	0	0	0	1	0
2009	1	1	1	1988	21	3	45	159	Korosten	2	3	0	0	0	0	0	0	1	0
2009	1	1	1	1988	21	3	36	144	Korosten	2	3	0	0	0	0	0	0	1	0
2009	1	1	2	1956	53	3	69	164	Korosten	2	3	0	0	0	0	0	0	1	0
2009	1	1	2	1943	66	4	98	155	Korosten	2	3	0	0	0	0	0	0	1	0
2009	1	1	2	1962	47	3	62	163	Korosten	2	3	0	0	0	0	0	0	1	0
2009	1	1	1	1932	77	4	91	172	Korosten	2	3	0	0	0	0	0	0	1	0
2009	1	1	2	1986	23	3	57	159	Korosten	2	3	0	0	0	0	0	0	1	0
2009	1	1	2	1985	24	3	51	162	Korosten	2	3	0	0	0	0	0	0	1	0
2009	1	1	1	1988	21	3	42	159	Korosten	2	3	0	0	0	0	0	0	1	0
2009	1	1	1	1991	18	2	29	131	Korosten	2	3	0	0	0	0	0	0	1	0
2009	1	1	1	1992	17	2	30	128	Korosten	2	3	0	0	0	0	0	0	1	0
2009	1	1	2	1991	18	2	29	130	Korosten	2	3	0	0	0	0	0	0	1	0
2009	1	1	2	1992	17	2	26	122	Korosten	2	3	0	0	0	0	0	0	1	0
2009	1	1	2	1992	17	2	25	127	Korosten	2	3	0	0	0	0	0	0	1	0
2009	1	1	2	1952	57	3	98	158	Korosten	2	3	0	0	0	0	0	0	1	0
2009	1	1	2	1971	38	3	57	165	Korosten	2	3	0	0	0	0	0	0	1	0
2009	1	1	2	1974	35	3	85	175	Korosten	2	3	0	0	0	0	0	0	1	0
2009	1	1	2	1985	24	3	51	160	Korosten	2	3	0	0	0	0	0	0	1	0
2009	1	1	2	1987	22	3	47	150	Korosten	2	3	0	0	0	0	0	0	1	0
2009	1	1	2	1987	22	3	51	159	Korosten	2	3	0	0	0	0	0	0	1	0
2009	1	1	2	1984	25	3	64	160	Korosten	2	3	0	0	0	0	0	0	1	0
2009	1	1	2	1989	20	2	34	146	Korosten	2	3	0	0	0	0	0	0	1	0
2009	1	1	2	1994	15	2	19	116	Korosten	2	3	0	0	0	0	0	0	1	0
2009	1	1	1	1966	43	3	62	167	Korosten	2	3	0	0	0	0	0	0	1	0
2009	1	1	2	1986	23	3	55	159	Korosten	2	3	0	0	0	0	0	0	1	0
2009	1	1	2	1990	19	2	31	141	Korosten	2	3	0	0	0	0	0	0	1	0
2009	1	1	1	1947	62	4	74	166	Korosten	2	3	0	0	0	0	0	0	1	0
2009	1	1	2	1983	26	3	54	163	Korosten	2	3	0	0	0	0	0	0	1	0
2009	1	1	2	1928	81	4	56	159	Korosten	2	3	0	0	0	0	0	0	1	0
2009	1	1	2	1986	23	3	52	152	Korosten	2	3	0	0	0	0	0	0	1	0
2009	1	1	2	1972	37	3	85	175	Korosten	2	3	0	0	0	0	0	0	1	0
2009	1	1	2	1961	48	3	66	156	Korosten	2	3	0	0	0	0	0	0	1	0
2009	1	1	2	1955	54	3	85	170	Korosten	2	3	0	0	0	0	0	0	1	0
2009	1	1	2	1977	32	3	64	167	Korosten	2	3	0	0	0	0	0	0	1	0
2009	1	1	2	1962	47	3	81	164	Korosten	2	3	0	0	0	0	0	0	1	0
2009	1	1	2	1990	19	2	23	114	Korosten	2	3	0	0	0	0	0	0	1	0
2009	1	1	1	1987	22	3	33	142	Korosten	2	3	0	0	0	0	0	0	1	0
2009	1	1	1	1963	46	3	72	171	Korosten	2	3	0	0	0	0	0	0	1	0
2009	1	1	1	1994	15	2	20	116	Korosten	2	3	0	0	0	0	0	0	1	0
2009	1	1	2	1987	22	3	63	168	Korosten	2	3	0	0	0	0	0	0	1	0
2009	1	1	2	1987	22	3	58	159	Korosten	2	3	0	0	0	0	0	0	1	0
2009	1	1	1	1987	22	3	36	144	Korosten	2	3	0	0	0	0	0	0	1	0
2009	1	1	2	1984	25	3	55	156	Korosten	2	3	0	0	0	0	0	0	1	0
2009	1	1	2	1958	51	3	56	156	Korosten	2	3	0	0	0	0	0	0	1	0
2009	1	1	1	1987	22	3	39	151	Korosten	2	3	0	0	0	0	0	0	1	0
2009	1	1	1	1987	22	3	32	133	Korosten	2	3	0	0	0	0	0	0	1	0
2009	1	1	1	1980	29	3	70	175	Korosten	2	3	0	0	0	0	0	0	1	0
2009	1	1	1	1948	61	4	94	174	Korosten	2	3	0	0	0	0	0	0	1	0
2009	1	1	1	1995	14	2	21	110	Korosten	2	3	0	0	0	0	0	0	1	0
2009	1	1	2	1989	20	2	38	154	Korosten	2	3	0	0	0	0	0	0	1	0
2009	1	1	2	1924	85	4	60	158	Korosten	2	3	0	0	0	0	0	0	1	0
2009	1	1	2	1953	56	3	55	155	Korosten	2	3	0	0	0	0	0	0	1	0
2009	1	1	2	1987	22	3	63	166	Korosten	2	3	0	0	0	0	0	0	1	0
2009	1	1	2	1950	59	3	52	153	Korosten	2	3	0	0	0	0	0	0	1	0
2009	1	1	1	1980	29	3	77	172	Korosten	2	3	0	0	0	0	0	0	1	0
2009	1	1	2	1951	58	3	69	155	Korosten	2	3	0	0	0	0	0	0	1	0
2009	1	1	2	1950	59	3	68	167	Korosten	2	3	0	0	0	0	0	0	1	0
2009	1	1	2	1988	21	3	39	147	Korosten	2	3	0	0	0	0	0	0	1	0
2009	1	1	2	1988	21	3	33	141	Korosten	2	3	0	0	0	0	0	0	1	0
2009	1	1	2	1984	25	3	43	156	Korosten	2	3	0	0	0	0	0	0	1	0
2009	1	1	1	1942	67	4	83	165	Korosten	2	3	0	0	0	0	0	0	1	0
2009	1	1	2	1948	61	4	95	158	Korosten	2	3	0	0	0	0	0	0	1	0
2009	1	1	2	1936	73	4	85	158	Korosten	2	3	0	0	0	0	0	0	1	0
2009	1	1	2	1987	22	3	39	146	Korosten	2	3	0	0	0	0	0	0	1	0
2009	1	1	1	1991	18	2	23	124	Korosten	2	3	0	0	0	0	0	0	1	0
2009	1	1	1	1924	85	4	85	177	Korosten	2	3	0	0	0	0	0	0	1	0
2009	1	1	1	1988	21	3	34	137	Korosten	2	3	0	0	0	0	0	0	1	0
2009	1	1	2	1957	52	3	70	157	Korosten	2	3	0	0	0	0	0	0	1	0
2009	1	1	2	1958	51	3	77	155	Korosten	2	3	0	0	0	0	0	0	1	0
2009	1	1	2	1985	24	3	60	156	Korosten	2	3	0	0	0	0	0	0	1	0
2009	1	1	2	1951	58	3	85	168	Korosten	2	3	0	0	0	0	0	0	1	0
2009	1	1	1	1987	22	3	43	152	Korosten	2	3	0	0	0	0	0	0	1	0
2009	1	1	1	1983	26	3	78	180	Korosten	2	3	0	0	0	0	0	0	1	0
2009	1	1	1	1981	28	3	71	177	Korosten	2	3	0	0	0	0	0	0	1	0
2009	1	1	2	1951	58	3	68	151	Korosten	2	3	0	0	0	0	0	0	1	0
2009	1	1	2	1937	72	4	94	153	Korosten	2	3	0	0	0	0	0	0	1	0
2009	1	1	2	1990	19	2	34	144	Korosten	2	3	0	0	0	0	0	0	1	0
2009	1	1	2	1971	38	3	62	163	Korosten	2	3	0	0	0	0	0	0	1	0
2009	1	1	2	1967	42	3	67	170	Korosten	2	3	0	0	0	0	0	0	1	0
2009	1	1	2	1985	24	3	47	171	Korosten	2	3	0	0	0	0	0	0	1	0
2009	1	1	1	1993	16	2	24	123	Korosten	2	3	0	0	0	0	0	0	1	0
2009	1	1	2	1928	81	4	56	159	Korosten	2	3	0	0	0	0	0	0	1	0
2009	1	1	1	1988	21	3	50	159	Korosten	2	3	0	0	0	0	0	0	1	0
2009	1	1	2	1935	74	4	73	157	Korosten	2	3	0	0	0	0	0	0	1	0
2009	1	1	2	1988	21	3	33	139	Korosten	2	3	0	0	0	0	0	0	1	0
2009	1	1	1	1990	19	2	29	140	Korosten	2	3	0	0	0	0	0	0	1	0
2009	1	1	2	1989	20	2	33	143	Korosten	2	3	0	0	0	0	0	0	1	0
2009	1	1	2	1977	32	3	55	154	Korosten	2	3	0	0	0	0	0	0	1	0
2009	1	1	1	1960	49	3	75	174	Korosten	2	3	0	0	0	0	0	0	1	0
2009	1	1	2	1970	39	3	52	161	Korosten	2	3	0	0	0	0	0	0	1	0
2009	1	1	1	1930	79	4	66	174	Korosten	2	3	0	0	0	0	0	0	1	0
2009	1	1	1	1984	25	3	54	169	Korosten	2	3	0	0	0	0	0	0	1	0
2009	1	1	1	1939	70	4	99	177	Korosten	2	3	0	0	0	0	0	0	1	0
2009	1	1	1	1987	22	3	57	165	Korosten	2	3	0	0	0	0	0	0	1	0
2009	1	1	2	1994	15	2	17	109	Korosten	2	3	0	0	0	0	0	0	1	0
2009	1	1	2	1987	22	3	49	148	Korosten	2	3	0	0	0	0	0	0	1	0
2009	1	1	1	1939	70	4	76	170	Korosten	2	3	0	0	0	0	0	0	1	0
2009	1	1	1	1970	39	3	78	184	Korosten	2	3	0	0	0	0	0	0	1	0
2009	1	1	2	1971	38	3	53	161	Korosten	2	3	0	0	0	0	0	0	1	0
2009	1	1	1	1988	21	3	50	154	Korosten	2	3	0	0	0	0	0	0	1	0
2009	1	1	1	1986	23	3	57	164	Korosten	2	3	0	0	0	0	0	0	1	0
2009	1	1	1	1991	18	2	28	133	Korosten	2	3	0	0	0	0	0	0	1	0
2009	1	1	1	1982	27	3	54	168	Korosten	2	3	0	0	0	0	0	0	1	0
2009	1	1	2	1981	28	3	79	173	Korosten	2	3	0	0	0	0	0	0	1	0
2009	1	1	1	1955	54	3	91	182	Korosten	2	3	0	0	0	0	0	0	1	0
2009	1	1	2	1985	24	3	51	163	Korosten	2	3	0	0	0	0	0	0	1	0
2009	1	1	1	1940	69	4	61	163	Korosten	2	3	0	0	0	0	0	0	1	0
2009	1	1	2	1985	24	3	57	161	Korosten	2	3	0	0	0	0	0	0	1	0
2009	1	1	2	1983	26	3	60	167	Korosten	2	3	0	0	0	0	0	0	1	0
2009	1	1	2	1985	24	3	50	159	Korosten	2	3	0	0	0	0	0	0	1	0
2009	1	1	2	1985	24	3	54	170	Korosten	2	3	0	0	0	0	0	0	1	0
2009	1	1	2	1967	42	3	45	150	Korosten	2	3	0	0	0	0	0	0	1	0
2009	1	1	2	1967	42	3	97	168	Korosten	2	3	0	0	0	0	0	0	1	0
2009	1	1	2	1927	82	4	61	150	Korosten	2	3	0	0	0	0	0	0	1	0
2009	1	1	1	1942	67	4	67	162	Korosten	2	3	0	0	0	0	0	0	1	0
2009	1	1	2	1935	74	4	80	156	Korosten	2	3	0	0	0	0	0	0	1	0
2009	1	1	2	1939	70	4	52	155	Korosten	2	3	0	0	0	0	0	0	1	0
2009	1	1	1	1966	43	3	59	171	Korosten	2	3	0	0	0	0	0	0	1	0
2009	1	1	2	1942	67	4	57	159	Korosten	2	3	0	0	0	0	0	0	1	0
2009	1	1	1	1920	89	4	72	170	Korosten	2	3	0	0	0	0	0	0	1	0
2009	1	1	2	1986	23	3	49	161	Korosten	2	3	0	0	0	0	0	0	1	0
2009	1	1	2	1932	77	4	80	154	Korosten	2	3	0	0	0	0	0	0	1	0
2009	1	1	2	1985	24	3	57	166	Korosten	2	3	0	0	0	0	0	0	1	0
2009	1	1	1	1993	16	2	23	113	Korosten	2	3	0	0	0	0	0	0	1	0
2009	1	1	1	1981	28	3	65	171	Korosten	2	3	0	0	0	0	0	0	1	0
2009	1	1	1	1981	28	3	57	172	Korosten	2	3	0	0	0	0	0	0	1	0
2009	1	1	2	1992	17	2	24	120	Korosten	2	3	0	0	0	0	0	0	1	0
2009	1	1	1	1938	71	4	76	167	Korosten	2	3	0	0	0	0	0	0	1	0
2009	1	1	2	1985	24	3	49	155	Korosten	2	3	0	0	0	0	0	0	1	0
2009	1	1	1	1992	17	2	29	135	Korosten	2	3	0	0	0	0	0	0	1	0
2009	1	1	1	1983	26	3	54	167	Korosten	2	3	0	0	0	0	0	0	1	0
2009	1	1	2	1986	23	3	46	160	Korosten	2	3	0	0	0	0	0	0	1	0
2009	1	1	2	1965	44	3	55	146	Korosten	2	3	0	0	0	0	0	0	1	0
2009	1	1	1	1988	21	3	43	144	Korosten	2	3	0	0	0	0	0	0	1	0
2009	1	1	1	1986	23	3	82	184	Korosten	2	3	0	0	0	0	0	0	1	0
2009	1	1	1	1956	53	3	43	172	Korosten	2	3	0	0	0	0	0	0	1	0
2009	1	1	2	1960	49	3	67	164	Korosten	2	3	0	0	0	0	0	0	1	0
2009	1	1	1	1940	69	4	82	163	Korosten	2	3	0	0	0	0	0	0	1	0
2009	1	1	2	1980	29	3	58	167	Korosten	2	3	0	0	0	0	0	0	1	0
2009	1	1	2	1987	22	3	62	167	Korosten	2	3	0	0	0	0	0	0	1	0
2009	1	1	2	1981	28	3	63	164	Korosten	2	3	0	0	0	0	0	0	1	0
2009	1	1	1	1973	36	3	76	175	Korosten	2	3	0	0	0	0	0	0	1	0
2009	1	1	2	1929	80	4	75	157	Korosten	2	3	0	0	0	0	0	0	1	0
2009	1	1	1	1943	66	4	79	162	Korosten	2	3	0	0	0	0	0	0	1	0
2009	1	1	2	1969	40	3	78	163	Korosten	2	3	0	0	0	0	0	0	1	0
2009	1	1	1	1932	77	4	92	174	Korosten	2	3	0	0	0	0	0	0	1	0
2009	1	1	2	1969	40	3	68	165	Korosten	2	3	0	0	0	0	0	0	1	0
2009	1	1	1	1920	89	4	99	169	Korosten	2	3	0	0	0	0	0	0	1	0
2009	1	1	1	1984	25	3	56	175	Korosten	2	3	0	0	0	0	0	0	1	0
2009	1	1	1	1984	25	3	69	184	Korosten	2	3	0	0	0	0	0	0	1	0
2009	1	1	2	1989	20	2	29	136	Korosten	2	3	0	0	0	0	0	0	1	0
2009	1	1	2	1995	14	2	16	108	Korosten	2	3	0	0	0	0	0	0	1	0
2009	1	1	2	1971	38	3	71	155	Korosten	2	3	0	0	0	0	0	0	1	0
2009	1	1	2	1928	81	4	80	161	Korosten	2	3	0	0	0	0	0	0	1	0
2009	1	1	1	1982	27	3	65	176	Korosten	2	3	0	0	0	0	0	0	1	0
2009	1	1	2	1959	50	3	91	169	Korosten	2	3	0	0	0	0	0	0	1	0
2009	1	1	2	1980	29	3	43	145	Korosten	2	3	0	0	0	0	0	0	1	0
2009	1	1	2	1966	43	3	68	159	Korosten	2	3	0	0	0	0	0	0	1	0
2009	1	1	2	1983	26	3	68	166	Korosten	2	3	0	0	0	0	0	0	1	0
2009	1	1	2	1992	17	2	26	135	Korosten	2	3	0	0	0	0	0	0	1	0
2009	1	1	1	1976	33	3	75	171	Korosten	2	3	0	0	0	0	0	0	1	0
2009	1	1	1	1933	76	4	63	172	Korosten	2	3	0	0	0	0	0	0	1	0
2009	1	1	1	1927	82	4	79	170	Korosten	2	3	0	0	0	0	0	0	1	0
2009	1	1	1	1980	29	3	74	176	Korosten	2	3	0	0	0	0	0	0	1	0
2009	1	1	2	1949	60	3	80	155	Korosten	2	3	0	0	0	0	0	0	1	0
2009	1	1	2	1941	68	4	73	146	Korosten	2	3	0	0	0	0	0	0	1	0
2009	1	1	1	1982	27	3	76	181	Korosten	2	3	0	0	0	0	0	0	1	0
2009	1	1	2	1982	27	3	57	166	Korosten	2	3	0	0	0	0	0	0	1	0
2009	1	1	2	1959	50	3	60	155	Korosten	2	3	0	0	0	0	0	0	1	0
2009	1	1	2	1994	15	2	23	123	Korosten	2	3	0	0	0	0	0	0	1	0
2009	1	1	2	1951	58	3	68	163	Korosten	2	3	0	0	0	0	0	0	1	0
2009	1	1	2	1984	25	3	39	159	Korosten	2	3	0	0	0	0	0	0	1	0
2009	1	1	2	1959	50	3	86	161	Korosten	2	3	0	0	0	0	0	0	1	0
2009	1	1	2	1979	30	3	66	168	Korosten	2	3	0	0	0	0	0	0	1	0
2009	1	1	2	1993	16	2	24	120	Korosten	2	3	0	0	0	0	0	0	1	0
2009	1	1	1	1994	15	2	20	109	Korosten	2	3	0	0	0	0	0	0	1	0
2009	1	1	1	1996	13	2	16	101	Korosten	2	3	0	0	0	0	0	0	1	0
2009	1	1	1	1994	15	2	19	111	Korosten	2	3	0	0	0	0	0	0	1	0
2009	1	1	2	1994	15	2	20	117	Korosten	2	3	0	0	0	0	0	0	1	0
2009	1	1	1	1934	75	4	69	162	Korosten	2	3	0	0	0	0	0	0	1	0
2009	1	1	2	1973	36	3	53	164	Korosten	2	3	0	0	0	0	0	0	1	0
2009	1	1	2	1976	33	3	69	165	Korosten	2	3	0	0	0	0	0	0	1	0
2009	1	1	1	1980	29	3	65	168	Korosten	2	3	0	0	0	0	0	0	1	0
2009	1	1	2	1960	49	3	99	168	Korosten	2	3	0	0	0	0	0	0	1	0
2009	1	1	2	1937	72	4	68	153	Korosten	2	3	0	0	0	0	0	0	1	0
2009	1	1	2	1943	66	4	75	155	Korosten	2	3	0	0	0	0	0	0	1	0
2009	1	1	1	1958	51	3	60	164	Korosten	2	3	0	0	0	0	0	0	1	0
2009	1	1	1	1953	56	3	65	172	Korosten	2	3	0	0	0	0	0	0	1	0
2009	1	1	1	1963	46	3	117	180	Korosten	2	3	0	0	0	0	0	0	1	0
2009	1	1	2	1966	43	3	65	160	Korosten	2	3	0	0	0	0	0	0	1	0
2009	1	1	2	1951	58	3	95	165	Korosten	2	3	0	0	0	0	0	0	1	0
2009	1	1	1	1948	61	4	78	171	Korosten	2	3	0	0	0	0	0	0	1	0
2009	1	1	2	1980	29	3	71	172	Korosten	2	3	0	0	0	0	0	0	1	0
2009	1	1	1	1937	72	4	87	169	Korosten	2	3	0	0	0	0	0	0	1	0
2009	1	1	1	1974	35	3	76	191	Korosten	2	3	0	0	0	0	0	0	1	0
2009	1	1	2	1961	48	3	57	156	Korosten	2	3	0	0	0	0	0	0	1	0
2009	1	1	1	1950	59	3	96	187	Korosten	2	3	0	0	0	0	0	0	1	0
2009	1	1	2	1966	43	3	68	161	Korosten	2	3	0	0	0	0	0	0	1	0
2009	1	1	2	1959	50	3	62	161	Korosten	2	3	0	0	0	0	0	0	1	0
2009	1	1	2	1945	64	4	82	161	Korosten	2	3	0	0	0	0	0	0	1	0
2009	1	1	2	1925	84	4	73	149	Korosten	2	3	0	0	0	0	0	0	1	0
2009	1	1	2	1948	61	4	69	158	Korosten	2	3	0	0	0	0	0	0	1	0
2009	1	1	2	1954	55	3	60	156	Korosten	2	3	0	0	0	0	0	0	1	0
2009	1	1	2	1951	58	3	58	157	Korosten	2	3	0	0	0	0	0	0	1	0
2009	1	1	1	1950	59	3	71	176	Korosten	2	3	0	0	0	0	0	0	1	0
2009	1	1	2	1947	62	4	58	154	Korosten	2	3	0	0	0	0	0	0	1	0
2009	1	1	2	1958	51	3	86	164	Korosten	2	3	0	0	0	0	0	0	1	0
2009	1	1	2	1986	23	3	44	155	Korosten	2	3	0	0	0	0	0	0	1	0
2009	1	1	2	1955	54	3	60	160	Korosten	2	3	0	0	0	0	0	0	1	0
2009	1	1	2	1944	65	4	96	159	Korosten	2	3	0	0	0	0	0	0	1	0
2009	1	1	1	1944	65	4	48	156	Korosten	2	3	0	0	0	0	0	0	1	0
2009	1	1	2	1967	42	3	59	170	Korosten	2	3	0	0	0	0	0	0	1	0
2009	1	1	2	1938	71	4	69	165	Korosten	2	3	0	0	0	0	0	0	1	0
2009	1	1	1	1982	27	3	60	180	Korosten	2	3	0	0	0	0	0	0	1	0
2009	1	1	1	1992	17	2	19	117	Korosten	2	3	0	0	0	0	0	0	1	0
2009	1	1	1	1988	21	3	27	140	Korosten	2	3	0	0	0	0	0	0	1	0
2009	1	1	1	1954	55	3	63	172	Korosten	2	3	0	0	0	0	0	0	1	0
2009	1	1	2	1954	55	3	81	162	Korosten	2	3	0	0	0	0	0	0	1	0
2009	1	1	2	1963	46	3	55	165	Korosten	2	3	0	0	0	0	0	0	1	0
2009	1	1	2	1957	52	3	67	154	Korosten	2	3	0	0	0	0	0	0	1	0
2009	1	1	2	1978	31	3	61	169	Korosten	2	3	0	0	0	0	0	0	1	0
2009	1	1	1	1935	74	4	50	169	Korosten	2	3	0	0	0	0	0	0	1	0
2009	1	1	2	1974	35	3	68	166	Korosten	2	3	0	0	0	0	0	0	1	0
2009	1	1	2	1941	68	4	55	166	Korosten	2	3	0	0	0	0	0	0	1	0
2009	1	1	2	1986	23	3	48	173	Korosten	2	3	0	0	0	0	0	0	1	0
2009	1	1	2	1957	52	3	74	149	Korosten	2	3	0	0	0	0	0	0	1	0
2009	1	1	1	1992	17	2	28	129	Korosten	2	3	0	0	0	0	0	0	1	0
2009	1	1	2	1962	47	3	69	164	Korosten	2	3	0	0	0	0	0	0	1	0
2009	1	1	2	1952	57	3	68	157	Korosten	2	3	0	0	0	0	0	0	1	0
2009	1	1	2	1984	25	3	49	160	Korosten	2	3	0	0	0	0	0	0	1	0
2009	1	1	2	1934	75	4	67	165	Korosten	2	3	0	0	0	0	0	0	1	0
2009	1	1	2	1955	54	3	84	163	Korosten	2	3	0	0	0	0	0	0	1	0
2009	1	1	2	1941	68	4	61	164	Korosten	2	3	0	0	0	0	0	0	1	0
2009	1	1	2	1941	68	4	64	158	Korosten	2	3	0	0	0	0	0	0	1	0
2009	1	1	2	1948	61	4	93	163	Korosten	2	3	0	0	0	0	0	0	1	0
2009	1	1	2	1991	18	2	28	134	Korosten	2	3	0	0	0	0	0	0	1	0
2009	1	1	2	1954	55	3	97	164	Korosten	2	3	0	0	0	0	0	0	1	0
2009	1	1	2	1974	35	3	57	164	Korosten	2	3	0	0	0	0	0	0	1	0
2009	1	1	2	1982	27	3	60	168	Korosten	2	3	0	0	0	0	0	0	1	0
2009	1	1	2	1985	24	3	57	170	Korosten	2	3	0	0	0	0	0	0	1	0
2009	1	1	2	1985	24	3	57	166	Korosten	2	3	0	0	0	0	0	0	1	0
2009	1	1	2	1976	33	3	57	163	Korosten	2	3	0	0	0	0	0	0	1	0
2009	1	1	1	1928	81	4	58	173	Korosten	2	3	0	0	0	0	0	0	1	0
2009	1	1	2	1977	32	3	52	187	Korosten	2	3	0	0	0	0	0	0	1	0
2009	1	1	2	1980	29	3	49	166	Korosten	2	3	0	0	0	0	0	0	1	0
2009	1	1	1	1968	41	3	65	168	Korosten	2	3	0	0	0	0	0	0	1	0
2009	1	1	2	1978	31	3	49	160	Korosten	2	3	0	0	0	0	0	0	1	0
2009	1	1	2	1984	25	3	52	163	Korosten	2	3	0	0	0	0	0	0	1	0
2009	1	1	2	1967	42	3	73	161	Korosten	2	3	0	0	0	0	0	0	1	0
2009	1	1	1	1992	17	2	23	123	Korosten	2	3	0	0	0	0	0	0	1	0
2009	1	1	1	1980	29	3	81	176	Korosten	2	3	0	0	0	0	0	0	1	0
2009	1	1	2	1953	56	3	67	174	Korosten	2	3	0	0	0	0	0	0	1	0
2009	1	1	1	1964	45	3	78	177	Korosten	2	3	0	0	0	0	0	0	1	0
2009	1	1	1	1991	18	2	29	138	Korosten	2	3	0	0	0	0	0	0	1	0
2009	1	1	2	1995	14	2	18	109	Korosten	2	3	0	0	0	0	0	0	1	0
2009	1	1	2	1977	32	3	63	172	Korosten	2	3	0	0	0	0	0	0	1	0
2009	1	1	2	1985	24	3	52	162	Korosten	2	3	0	0	0	0	0	0	1	0
2009	1	1	2	1980	29	3	63	171	Korosten	2	3	0	0	0	0	0	0	1	0
2009	1	1	1	1973	36	3	92	184	Korosten	2	3	0	0	0	0	0	0	1	0
2009	1	1	2	1993	16	2	19	118	Korosten	2	3	0	0	0	0	0	0	1	0
2009	1	1	2	1975	34	3	49	162	Korosten	2	3	0	0	0	0	0	0	1	0
2009	1	1	2	1930	79	4	64	160	Korosten	2	3	0	0	0	0	0	0	1	0
2009	1	1	2	1959	50	3	56	154	Korosten	2	3	0	0	0	0	0	0	1	0
2009	1	1	1	1953	56	3	84	170	Korosten	2	3	0	0	0	0	0	0	1	0
2009	1	1	2	1947	62	4	60	162	Korosten	2	3	0	0	0	0	0	0	1	0
2009	1	1	1	1969	40	3	55	166	Korosten	2	3	0	0	0	0	0	0	1	0
2009	1	1	1	1994	15	2	24	119	Korosten	2	3	0	0	0	0	0	0	1	0
2009	1	1	2	1992	17	2	22	122	Korosten	2	3	0	0	0	0	0	0	1	0
2009	1	1	2	1968	41	3	67	159	Korosten	2	3	0	0	0	0	0	0	1	0
2009	1	1	2	1930	79	4	66	157	Korosten	2	3	0	0	0	0	0	0	1	0
2009	1	1	1	1946	63	4	76	177	Korosten	2	3	0	0	0	0	0	0	1	0
2009	1	1	2	1978	31	3	63	168	Korosten	2	3	0	0	0	0	0	0	1	0
2009	1	1	2	1967	42	3	45	151	Korosten	2	3	0	0	0	0	0	0	1	0
2009	1	1	1	1958	51	3	78	167	Korosten	2	3	0	0	0	0	0	0	1	0
2009	1	1	2	1998	11	2	16	108	Korosten	2	3	0	0	0	0	0	0	1	0
2009	1	1	2	1976	33	3	49	162	Korosten	2	3	0	0	0	0	0	0	1	0
2009	1	1	2	1984	25	3	60	117	Korosten	2	3	0	0	0	0	0	0	1	0
2009	1	1	1	1992	17	2	22	123	Korosten	2	3	0	0	0	0	0	0	1	0
2009	1	1	2	1962	47	3	71	160	Korosten	2	3	0	0	0	0	0	0	1	0
2009	1	1	1	1985	24	3	59	168	Korosten	2	3	0	0	0	0	0	0	1	0
2009	1	1	1	1990	19	2	28	135	Korosten	2	3	0	0	0	0	0	0	1	0
2009	1	1	2	1967	42	3	84	171	Korosten	2	3	0	0	0	0	0	0	1	0
2009	1	1	2	1981	28	3	53	163	Korosten	2	3	0	0	0	0	0	0	1	0
2009	1	1	2	1973	36	3	49	139	Korosten	2	3	0	0	0	0	0	0	1	0
2009	1	1	2	1969	40	3	73	159	Korosten	2	3	0	0	0	0	0	0	1	0
2009	1	1	2	1974	35	3	54	161	Korosten	2	3	0	0	0	0	0	0	1	0
2009	1	1	2	1952	57	3	57	157	Korosten	2	3	0	0	0	0	0	0	1	0
2009	1	1	2	1969	40	3	74	163	Korosten	2	3	0	0	0	0	0	0	1	0
2009	1	1	2	1983	26	3	64	158	Korosten	2	3	0	0	0	0	0	0	1	0
2009	1	1	1	1982	27	3	63	173	Korosten	2	3	0	0	0	0	0	0	1	0
2009	1	1	2	1955	54	3	93	160	Korosten	2	3	0	0	0	0	0	0	1	0
2009	1	1	2	1942	67	4	83	158	Korosten	2	3	0	0	0	0	0	0	1	0
2009	1	1	2	1978	31	3	46	155	Korosten	2	3	0	0	0	0	0	0	1	0
2009	1	1	2	1947	62	4	67	162	Korosten	2	3	0	0	0	0	0	0	1	0
2009	1	1	1	1982	27	3	65	167	Korosten	2	3	0	0	0	0	0	0	1	0
2009	1	1	1	1987	22	3	36	147	Korosten	2	3	0	0	0	0	0	0	1	0
2009	1	1	1	1982	27	3	76	172	Korosten	2	3	0	0	0	0	0	0	1	0
2009	1	1	2	1964	45	3	64	166	Korosten	2	3	0	0	0	0	0	0	1	0
2009	1	1	2	1965	44	3	71	168	Korosten	2	3	0	0	0	0	0	0	1	0
2009	1	1	2	1929	80	4	79	166	Korosten	2	3	0	0	0	0	0	0	1	0
2009	1	1	1	1961	48	3	63	184	Korosten	2	3	0	0	0	0	0	0	1	0
2009	1	1	2	1957	52	3	70	154	Korosten	2	3	0	0	0	0	0	0	1	0
2009	1	1	2	1963	46	3	65	162	Korosten	2	3	0	0	0	0	0	0	1	0
2009	1	1	1	1982	27	3	80	177	Korosten	2	3	0	0	0	0	0	0	1	0
2009	1	1	2	1939	70	4	88	157	Korosten	2	3	0	0	0	0	0	0	1	0
2009	1	1	2	1971	38	3	39	154	Korosten	2	3	0	0	0	0	0	0	1	0
2009	1	1	1	1932	77	4	58	153	Korosten	2	3	0	0	0	0	0	0	1	0
2009	1	1	1	1947	62	4	77	174	Korosten	2	3	0	0	0	0	0	0	1	0
2009	1	1	2	1976	33	3	47	170	Korosten	2	3	0	0	0	0	0	0	1	0
2009	1	1	1	1960	49	3	84	169	Korosten	2	3	0	0	0	0	0	0	1	0
2009	1	1	2	1952	57	3	72	155	Korosten	2	3	0	0	0	0	0	0	1	0
2009	1	1	2	1955	54	3	82	175	Korosten	2	3	0	0	0	0	0	0	1	0
2009	1	1	2	1937	72	4	79	158	Korosten	2	3	0	0	0	0	0	0	1	0
2009	1	1	2	1986	23	3	53	160	Korosten	2	3	0	0	0	0	0	0	1	0
2009	1	1	1	1970	39	3	82	179	Korosten	2	3	0	0	0	0	0	0	1	0
2009	1	1	1	1968	41	3	94	179	Korosten	2	3	0	0	0	0	0	0	1	0
2009	1	1	2	1935	74	4	70	154	Korosten	2	3	0	0	0	0	0	0	1	0
2009	1	1	2	1950	59	3	93	146	Korosten	2	3	0	0	0	0	0	0	1	0
2009	1	1	2	1987	22	3	53	163	Korosten	2	3	0	0	0	0	0	0	1	0
2009	1	1	2	1949	60	3	96	167	Korosten	2	3	0	0	0	0	0	0	1	0
2009	1	1	2	1939	70	4	69	156	Korosten	2	3	0	0	0	0	0	0	1	0
2009	1	1	2	1945	64	4	89	155	Korosten	2	3	0	0	0	0	0	0	1	0
2009	1	1	2	1963	46	3	71	161	Korosten	2	3	0	0	0	0	0	0	1	0
2009	2	1	1	1981	28	3	56	168	Korosten	2	3	0	0	0	0	0	0	1	0
2009	2	1	2	1951	58	3	94	162	Korosten	2	3	0	0	0	0	0	0	1	0
2009	2	1	2	1939	70	4	63	159	Korosten	2	3	0	0	0	0	0	0	1	0
2009	2	1	1	1953	56	3	91	166	Korosten	2	3	0	0	0	0	0	0	1	0
2009	2	1	2	1989	20	2	32	138	Korosten	2	3	0	0	0	0	0	0	1	0
2009	2	1	2	1986	23	3	56	156	Korosten	2	3	0	0	0	0	0	0	1	0
2009	2	1	2	1997	12	2	14	100	Korosten	2	3	0	0	0	0	0	0	1	0
2009	2	1	2	1928	81	4	69	159	Korosten	2	3	0	0	0	0	0	0	1	0
2009	2	1	1	1939	70	4	76	164	Korosten	2	3	0	0	0	0	0	0	1	0
2009	2	1	1	1942	67	4	64	162	Korosten	2	3	0	0	0	0	0	0	1	0
2009	2	1	1	1935	74	4	60	167	Korosten	2	3	0	0	0	0	0	0	1	0
2009	2	1	1	1980	29	3	53	160	Korosten	2	3	0	0	0	0	0	0	1	0
2009	2	1	2	1949	60	3	74	160	Korosten	2	3	0	0	0	0	0	0	1	0
2009	2	1	2	1985	24	3	56	162	Korosten	2	3	0	0	0	0	0	0	1	0
2009	2	1	1	1957	52	3	68	167	Korosten	2	3	0	0	0	0	0	0	1	0
2009	2	1	2	1942	67	4	83	156	Korosten	2	3	0	0	0	0	0	0	1	0
2009	2	1	2	1932	77	4	77	154	Korosten	2	3	0	0	0	0	0	0	1	0
2009	2	1	1	1990	19	2	32	141	Korosten	2	3	0	0	0	0	0	0	1	0
2009	2	1	1	1990	19	2	31	140	Korosten	2	3	0	0	0	0	0	0	1	0
2009	2	1	2	1990	19	2	29	135	Korosten	2	3	0	0	0	0	0	0	1	0
2009	2	1	2	1990	19	2	28	140	Korosten	2	3	0	0	0	0	0	0	1	0
2009	2	1	1	1991	18	2	30	139	Korosten	2	3	0	0	0	0	0	0	1	0
2009	2	1	1	1991	18	2	28	132	Korosten	2	3	0	0	0	0	0	0	1	0
2009	2	1	2	1980	29	3	51	162	Korosten	2	3	0	0	0	0	0	0	1	0
2009	2	1	2	1977	32	3	70	164	Korosten	2	3	0	0	0	0	0	0	1	0
2009	2	1	2	1958	51	3	78	166	Korosten	2	3	0	0	0	0	0	0	1	0
2009	2	1	2	1990	19	2	29	140	Korosten	2	3	0	0	0	0	0	0	1	0
2009	2	1	2	1948	61	4	80	160	Korosten	2	3	0	0	0	0	0	0	1	0
2009	2	1	1	1984	25	3	77	180	Korosten	2	3	0	0	0	0	0	0	1	0
2009	2	1	1	1925	84	4	92	166	Korosten	2	3	0	0	0	0	0	0	1	0
2009	2	1	2	1977	32	3	58	167	Korosten	2	3	0	0	0	0	0	0	1	0
2009	2	1	2	1954	55	3	73	158	Korosten	2	3	0	0	0	0	0	0	1	0
2009	2	1	2	1965	44	3	70	167	Korosten	2	3	0	0	0	0	0	0	1	0
2009	2	1	1	1928	81	4	68	168	Korosten	2	3	0	0	0	0	0	0	1	0
2009	2	1	2	1962	47	3	79	161	Korosten	2	3	0	0	0	0	0	0	1	0
2009	2	1	1	1984	25	3	55	162	Korosten	2	3	0	0	0	0	0	0	1	0
2009	2	1	2	1965	44	3	70	157	Korosten	2	3	0	0	0	0	0	0	1	0
2009	2	1	1	1982	27	3	85	185	Korosten	2	3	0	0	0	0	0	0	1	0
2009	2	1	1	1971	38	3	98	164	Korosten	2	3	0	0	0	0	0	0	1	0
2009	2	1	1	1925	84	4	76	169	Korosten	2	3	0	0	0	0	0	0	1	0
2009	2	1	1	1943	66	4	98	168	Korosten	2	3	0	0	0	0	0	0	1	0
2009	2	1	2	1948	61	4	70	155	Korosten	2	3	0	0	0	0	0	0	1	0
2009	2	1	2	1940	69	4	63	150	Korosten	2	3	0	0	0	0	0	0	1	0
2009	2	1	2	1953	56	3	96	169	Korosten	2	3	0	0	0	0	0	0	1	0
2009	2	1	1	1989	20	2	33	142	Korosten	2	3	0	0	0	0	0	0	1	0
2009	2	1	1	1929	80	4	68	173	Korosten	2	3	0	0	0	0	0	0	1	0
2009	2	1	2	1930	79	4	64	155	Korosten	2	3	0	0	0	0	0	0	1	0
2009	2	1	1	1984	25	3	62	179	Korosten	2	3	0	0	0	0	0	0	1	0
2009	2	1	1	1984	25	3	88	180	Korosten	2	3	0	0	0	0	0	0	1	0
2009	2	1	2	1959	50	3	73	155	Korosten	2	3	0	0	0	0	0	0	1	0
2009	2	1	1	1962	47	3	78	187	Korosten	2	3	0	0	0	0	0	0	1	0
2009	2	1	1	1957	52	3	67	166	Korosten	2	3	0	0	0	0	0	0	1	0
2009	2	1	1	1987	22	3	35	144	Korosten	2	3	0	0	0	0	0	0	1	0
2009	2	1	2	1938	71	4	77	164	Korosten	2	3	0	0	0	0	0	0	1	0
2009	2	1	1	1980	29	3	56	169	Korosten	2	3	0	0	0	0	0	0	1	0
2009	2	1	1	1952	57	3	84	179	Korosten	2	3	0	0	0	0	0	0	1	0
2009	2	1	2	1979	30	3	63	165	Korosten	2	3	0	0	0	0	0	0	1	0
2009	2	1	2	1950	59	3	64	152	Korosten	2	3	0	0	0	0	0	0	1	0
2009	2	1	2	1987	22	3	37	156	Korosten	2	3	0	0	0	0	0	0	1	0
2009	2	1	1	1984	25	3	60	170	Korosten	2	3	0	0	0	0	0	0	1	0
2009	2	1	2	1962	47	3	79	160	Korosten	2	3	0	0	0	0	0	0	1	0
2009	2	1	2	1961	48	3	66	163	Korosten	2	3	0	0	0	0	0	0	1	0
2009	2	1	2	1937	72	4	66	160	Korosten	2	3	0	0	0	0	0	0	1	0
2009	2	1	1	1984	25	3	87	176	Korosten	2	3	0	0	0	0	0	0	1	0
2009	2	1	2	1985	24	3	57	159	Korosten	2	3	0	0	0	0	0	0	1	0
2009	2	1	2	1954	55	3	74	162	Korosten	2	3	0	0	0	0	0	0	1	0
2009	2	1	2	1952	57	3	62	156	Korosten	2	3	0	0	0	0	0	0	1	0
2009	2	1	2	1958	51	3	73	154	Korosten	2	3	0	0	0	0	0	0	1	0
2009	2	1	2	1934	75	4	67	160	Korosten	2	3	0	0	0	0	0	0	1	0
2009	2	1	1	1951	58	3	70	178	Korosten	2	3	0	0	0	0	0	0	1	0
2009	2	1	1	1941	68	4	98	169	Korosten	2	3	0	0	0	0	0	0	1	0
2009	2	1	2	1984	25	3	55	167	Korosten	2	3	0	0	0	0	0	0	1	0
2009	2	1	2	1985	24	3	47	157	Korosten	2	3	0	0	0	0	0	0	1	0
2009	2	1	2	1956	53	3	84	168	Korosten	2	3	0	0	0	0	0	0	1	0
2009	2	1	2	1964	45	3	61	159	Korosten	2	3	0	0	0	0	0	0	1	0
2009	2	1	2	1949	60	3	60	164	Korosten	2	3	0	0	0	0	0	0	1	0
2009	2	1	2	1954	55	3	76	155	Korosten	2	3	0	0	0	0	0	0	1	0
2009	2	1	2	1948	61	4	83	165	Korosten	2	3	0	0	0	0	0	0	1	0
2009	2	1	2	1995	14	2	20	111	Korosten	2	3	0	0	0	0	0	0	1	0
2009	2	1	2	1948	61	4	64	156	Korosten	2	3	0	0	0	0	0	0	1	0
2009	2	1	2	1945	64	4	70	153	Korosten	2	3	0	0	0	0	0	0	1	0
2009	2	1	2	1975	34	3	66	165	Korosten	2	3	0	0	0	0	0	0	1	0
2009	2	1	2	1941	68	4	97	164	Korosten	2	3	0	0	0	0	0	0	1	0
2009	2	1	2	1950	59	3	54	155	Korosten	2	3	0	0	0	0	0	0	1	0
2009	2	1	2	1986	23	3	53	153	Korosten	2	3	0	0	0	0	0	0	1	0
2009	2	1	1	1984	25	3	63	177	Korosten	2	3	0	0	0	0	0	0	1	0
2009	2	1	2	1986	23	3	62	162	Korosten	2	3	0	0	0	0	0	0	1	0
2009	2	1	2	1966	43	3	64	163	Korosten	2	3	0	0	0	0	0	0	1	0
2009	2	1	2	1959	50	3	89	160	Korosten	2	3	0	0	0	0	0	0	1	0
2009	2	1	1	1939	70	4	83	173	Korosten	2	3	0	0	0	0	0	0	1	0
2009	2	1	1	1984	25	3	69	190	Korosten	2	3	0	0	0	0	0	0	1	0
2009	2	1	2	1982	27	3	72	164	Korosten	2	3	0	0	0	0	0	0	1	0
2009	2	1	2	1986	23	3	52	159	Korosten	2	3	0	0	0	0	0	0	1	0
2009	2	1	2	1989	20	2	45	145	Korosten	2	3	0	0	0	0	0	0	1	0
2009	2	1	2	1970	39	3	95	167	Korosten	2	3	0	0	0	0	0	0	1	0
2009	2	1	1	1988	21	3	47	154	Korosten	2	3	0	0	0	0	0	0	1	0
2009	2	1	2	1963	46	3	62	153	Korosten	2	3	0	0	0	0	0	0	1	0
2009	2	1	2	1937	72	4	81	158	Korosten	2	3	0	0	0	0	0	0	1	0
2009	2	1	1	1977	32	3	67	174	Korosten	2	3	0	0	0	0	0	0	1	0
2009	2	1	1	1924	85	4	81	167	Korosten	2	3	0	0	0	0	0	0	1	0
2009	2	1	2	1984	25	3	46	168	Korosten	2	3	0	0	0	0	0	0	1	0
2009	2	1	1	1986	23	3	37	143	Korosten	2	3	0	0	0	0	0	0	1	0
2009	2	1	1	1984	25	3	55	168	Korosten	2	3	0	0	0	0	0	0	1	0
2009	2	1	1	1984	25	3	70	174	Korosten	2	3	0	0	0	0	0	0	1	0
2009	2	1	1	1984	25	3	74	182	Korosten	2	3	0	0	0	0	0	0	1	0
2009	2	1	1	1979	30	3	81	180	Korosten	2	3	0	0	0	0	0	0	1	0
2009	2	1	2	1986	23	3	64	161	Korosten	2	3	0	0	0	0	0	0	1	0
2009	2	1	2	1943	66	4	61	150	Korosten	2	3	0	0	0	0	0	0	1	0
2009	2	1	2	1953	56	3	85	154	Korosten	2	3	0	0	0	0	0	0	1	0
2009	2	1	1	1984	25	3	68	173	Korosten	2	3	0	0	0	0	0	0	1	0
2009	2	1	1	1986	23	3	67	169	Korosten	2	3	0	0	0	0	0	0	1	0
2009	2	1	1	1986	23	3	59	171	Korosten	2	3	0	0	0	0	0	0	1	0
2009	2	1	2	1979	30	3	55	160	Korosten	2	3	0	0	0	0	0	0	1	0
2009	2	1	1	1978	31	3	65	179	Korosten	2	3	0	0	0	0	0	0	1	0
2009	2	1	2	1947	62	4	79	170	Korosten	2	3	0	0	0	0	0	0	1	0
2009	2	1	2	1980	29	3	52	154	Korosten	2	3	0	0	0	0	0	0	1	0
2009	2	1	2	1936	73	4	72	153	Korosten	2	3	0	0	0	0	0	0	1	0
2009	2	1	2	1979	30	3	69	176	Korosten	2	3	0	0	0	0	0	0	1	0
2009	2	1	1	1965	44	3	79	169	Korosten	2	3	0	0	0	0	0	0	1	0
2009	2	1	1	1955	54	3	72	158	Korosten	2	3	0	0	0	0	0	0	1	0
2009	2	1	2	1958	51	3	90	157	Korosten	2	3	0	0	0	0	0	0	1	0
2009	2	1	1	1990	19	2	29	132	Korosten	2	3	0	0	0	0	0	0	1	0
2009	2	1	2	1989	20	2	28	139	Korosten	2	3	0	0	0	0	0	0	1	0
2009	2	1	2	1961	48	3	75	156	Korosten	2	3	0	0	0	0	0	0	1	0
2009	2	1	1	1985	24	3	75	173	Korosten	2	3	0	0	0	0	0	0	1	0
2009	2	1	2	1966	43	3	77	158	Korosten	2	3	0	0	0	0	0	0	1	0
2009	2	1	2	1965	44	3	61	169	Korosten	2	3	0	0	0	0	0	0	1	0
2009	2	1	2	1988	21	3	43	150	Korosten	2	3	0	0	0	0	0	0	1	0
2009	2	1	1	1971	38	3	74	177	Korosten	2	3	0	0	0	0	0	0	1	0
2009	2	1	2	1986	23	3	45	144	Korosten	2	3	0	0	0	0	0	0	1	0
2009	2	1	1	1987	22	3	56	156	Korosten	2	3	0	0	0	0	0	0	1	0
2009	2	1	1	1935	74	4	66	170	Korosten	2	3	0	0	0	0	0	0	1	0
2009	2	1	2	1993	16	2	25	127	Korosten	2	3	0	0	0	0	0	0	1	0
2009	2	1	1	1990	19	2	34	137	Korosten	2	3	0	0	0	0	0	0	1	0
2009	2	1	1	1991	18	2	29	133	Korosten	2	3	0	0	0	0	0	0	1	0
2009	2	1	1	1991	18	2	29	131	Korosten	2	3	0	0	0	0	0	0	1	0
2009	2	1	2	1952	57	3	74	165	Korosten	2	3	0	0	0	0	0	0	1	0
2009	2	1	2	1947	62	4	71	163	Korosten	2	3	0	0	0	0	0	0	1	0
2009	2	1	2	1950	59	3	99	163	Korosten	2	3	0	0	0	0	0	0	1	0
2009	2	1	2	1995	14	2	22	118	Korosten	2	3	0	0	0	0	0	0	1	0
2009	2	1	2	1949	60	3	72	166	Korosten	2	3	0	0	0	0	0	0	1	0
2009	2	1	1	1985	24	3	56	169	Korosten	2	3	0	0	0	0	0	0	1	0
2009	2	1	1	1986	23	3	72	179	Korosten	2	3	0	0	0	0	0	0	1	0
2009	2	1	1	1985	24	3	56	168	Korosten	2	3	0	0	0	0	0	0	1	0
2009	2	1	2	1951	58	3	79	152	Korosten	2	3	0	0	0	0	0	0	1	0
2009	2	1	2	1975	34	3	52	155	Korosten	2	3	0	0	0	0	0	0	1	0
2009	2	1	1	1992	17	2	27	129	Korosten	2	3	0	0	0	0	0	0	1	0
2009	2	1	2	1963	46	3	60	158	Korosten	2	3	0	0	0	0	0	0	1	0
2009	2	1	2	1981	28	3	58	169	Korosten	2	3	0	0	0	0	0	0	1	0
2009	2	1	1	1989	20	2	38	145	Korosten	2	3	0	0	0	0	0	0	1	0
2009	2	1	2	1961	48	3	83	169	Korosten	2	3	0	0	0	0	0	0	1	0
2009	2	1	2	1969	40	3	77	168	Korosten	2	3	0	0	0	0	0	0	1	0
2009	2	1	2	1985	24	3	57	151	Korosten	2	3	0	0	0	0	0	0	1	0
2009	2	1	1	1982	27	3	86	168	Korosten	2	3	0	0	0	0	0	0	1	0
2009	2	1	1	1986	23	3	36	144	Korosten	2	3	0	0	0	0	0	0	1	0
2009	2	1	2	1985	24	3	68	162	Korosten	2	3	0	0	0	0	0	0	1	0
2009	2	1	2	1960	49	3	85	161	Korosten	2	3	0	0	0	0	0	0	1	0
2009	2	1	2	1960	49	3	73	158	Korosten	2	3	0	0	0	0	0	0	1	0
2009	2	1	1	1948	61	4	83	177	Korosten	2	3	0	0	0	0	0	0	1	0
2009	2	1	2	1956	53	3	67	158	Korosten	2	3	0	0	0	0	0	0	1	0
2009	2	1	1	1950	59	3	74	166	Korosten	2	3	0	0	0	0	0	0	1	0
2009	2	1	1	1955	54	3	94	172	Korosten	2	3	0	0	0	0	0	0	1	0
2009	2	1	2	1954	55	3	81	167	Korosten	2	3	0	0	0	0	0	0	1	0
2009	2	1	1	1984	25	3	66	166	Korosten	2	3	0	0	0	0	0	0	1	0
2009	2	1	1	1951	58	3	55	161	Korosten	2	3	0	0	0	0	0	0	1	0
2009	2	1	1	1985	24	3	53	166	Korosten	2	3	0	0	0	0	0	0	1	0
2009	2	1	1	1968	41	3	70	180	Korosten	2	3	0	0	0	0	0	0	1	0
2009	2	1	1	1940	69	4	81	166	Korosten	2	3	0	0	0	0	0	0	1	0
2009	2	1	1	1986	23	3	56	164	Korosten	2	3	0	0	0	0	0	0	1	0
2009	2	1	1	1990	19	2	32	138	Korosten	2	3	0	0	0	0	0	0	1	0
2009	2	1	1	1965	44	3	91	186	Korosten	2	3	0	0	0	0	0	0	1	0
2009	2	1	2	1994	15	2	21	114	Korosten	2	3	0	0	0	0	0	0	1	0
2009	2	1	2	1946	63	4	65	164	Korosten	2	3	0	0	0	0	0	0	1	0
2009	2	1	2	1978	31	3	68	166	Korosten	2	3	0	0	0	0	0	0	1	0
2009	2	1	1	1985	24	3	54	160	Korosten	2	3	0	0	0	0	0	0	1	0
2009	2	1	1	1986	23	3	40	158	Korosten	2	3	0	0	0	0	0	0	1	0
2009	2	1	2	1937	72	4	92	160	Korosten	2	3	0	0	0	0	0	0	1	0
2009	2	1	1	1985	24	3	67	170	Korosten	2	3	0	0	0	0	0	0	1	0
2009	2	1	1	1982	27	3	68	167	Korosten	2	3	0	0	0	0	0	0	1	0
2009	2	1	1	1937	72	4	58	170	Korosten	2	3	0	0	0	0	0	0	1	0
2009	2	1	2	1933	76	4	77	166	Korosten	2	3	0	0	0	0	0	0	1	0
2009	2	1	2	1981	28	3	64	166	Korosten	2	3	0	0	0	0	0	0	1	0
2009	2	1	2	1981	28	3	60	165	Korosten	2	3	0	0	0	0	0	0	1	0
2009	2	1	1	1985	24	3	61	165	Korosten	2	3	0	0	0	0	0	0	1	0
2009	2	1	2	1991	18	2	37	151	Korosten	2	3	0	0	0	0	0	0	1	0
2009	2	1	2	1969	40	3	67	160	Korosten	2	3	0	0	0	0	0	0	1	0
2009	2	1	2	1975	34	3	58	167	Korosten	2	3	0	0	0	0	0	0	1	0
2009	2	1	1	1997	12	2	15	97	Korosten	2	3	0	0	0	0	0	0	1	0
2009	2	1	2	1987	22	3	42	150	Korosten	2	3	0	0	0	0	0	0	1	0
2009	2	1	2	1972	37	3	69	166	Korosten	2	3	0	0	0	0	0	0	1	0
2009	2	1	2	1973	36	3	73	167	Korosten	2	3	0	0	0	0	0	0	1	0
2009	2	1	1	1993	16	2	24	123	Korosten	2	3	0	0	0	0	0	0	1	0
2009	2	1	2	1989	20	2	47	151	Korosten	2	3	0	0	0	0	0	0	1	0
2009	2	1	2	1946	63	4	62	160	Korosten	2	3	0	0	0	0	0	0	1	0
2009	2	1	2	1978	31	3	51	148	Korosten	2	3	0	0	0	0	0	0	1	0
2009	2	1	2	1944	65	4	76	160	Korosten	2	3	0	0	0	0	0	0	1	0
2009	2	1	2	1939	70	4	93	161	Korosten	2	3	0	0	0	0	0	0	1	0
2009	2	1	2	1994	15	2	21	121	Korosten	2	3	0	0	0	0	0	0	1	0
2009	2	1	1	1989	20	2	27	136	Korosten	2	3	0	0	0	0	0	0	1	0
2009	2	1	2	1994	15	2	18	116	Korosten	2	3	0	0	0	0	0	0	1	0
2009	2	1	1	1993	16	2	22	127	Korosten	2	3	0	0	0	0	0	0	1	0
2009	2	1	2	1943	66	4	90	157	Korosten	2	3	0	0	0	0	0	0	1	0
2009	2	1	2	1942	67	4	56	166	Korosten	2	3	0	0	0	0	0	0	1	0
2009	2	1	2	1960	49	3	74	163	Korosten	2	3	0	0	0	0	0	0	1	0
2009	2	1	2	1950	59	3	99	162	Korosten	2	3	0	0	0	0	0	0	1	0
2009	2	1	2	1956	53	3	84	165	Korosten	2	3	0	0	0	0	0	0	1	0
2009	2	1	1	1976	33	3	66	177	Korosten	2	3	0	0	0	0	0	0	1	0
2009	2	1	1	1993	16	2	21	121	Korosten	2	3	0	0	0	0	0	0	1	0
2009	2	1	1	1937	72	4	79	168	Korosten	2	3	0	0	0	0	0	0	1	0
2009	2	1	1	1940	69	4	79	168	Korosten	2	3	0	0	0	0	0	0	1	0
2009	2	1	2	1937	72	4	63	160	Korosten	2	3	0	0	0	0	0	0	1	0
2009	2	1	2	1975	34	3	60	163	Korosten	2	3	0	0	0	0	0	0	1	0
2009	2	1	2	1942	67	4	93	157	Korosten	2	3	0	0	0	0	0	0	1	0
2009	2	1	2	1934	75	4	60	155	Korosten	2	3	0	0	0	0	0	0	1	0
2009	2	1	1	1987	22	3	42	154	Korosten	2	3	0	0	0	0	0	0	1	0
2009	2	1	1	1955	54	3	71	167	Korosten	2	3	0	0	0	0	0	0	1	0
2009	2	1	1	1984	25	3	82	175	Korosten	2	3	0	0	0	0	0	0	1	0
2009	2	1	1	1986	23	3	55	160	Korosten	2	3	0	0	0	0	0	0	1	0
2009	2	1	1	1985	24	3	58	169	Korosten	2	3	0	0	0	0	0	0	1	0
2009	2	1	1	1982	27	3	66	176	Korosten	2	3	0	0	0	0	0	0	1	0
2009	2	1	2	1973	36	3	47	157	Korosten	2	3	0	0	0	0	0	0	1	0
2009	2	1	2	1958	51	3	72	159	Korosten	2	3	0	0	0	0	0	0	1	0
2009	2	1	1	1990	19	2	26	128	Korosten	2	3	0	0	0	0	0	0	1	0
2009	2	1	1	1935	74	4	90	175	Korosten	2	3	0	0	0	0	0	0	1	0
2009	2	1	2	1944	65	4	80	161	Korosten	2	3	0	0	0	0	0	0	1	0
2009	2	1	1	1984	25	3	67	179	Korosten	2	3	0	0	0	0	0	0	1	0
2009	2	1	2	1963	46	3	80	163	Korosten	2	3	0	0	0	0	0	0	1	0
2009	2	1	1	1985	24	3	67	179	Korosten	2	3	0	0	0	0	0	0	1	0
2009	2	1	1	1947	62	4	59	169	Korosten	2	3	0	0	0	0	0	0	1	0
2009	2	1	2	1932	77	4	58	160	Korosten	2	3	0	0	0	0	0	0	1	0
2009	2	1	1	1946	63	4	59	173	Korosten	2	3	0	0	0	0	0	0	1	0
2009	2	1	2	1994	15	2	20	114	Korosten	2	3	0	0	0	0	0	0	1	0
2009	2	1	1	1986	23	3	54	160	Korosten	2	3	0	0	0	0	0	0	1	0
2009	2	1	1	1985	24	3	64	179	Korosten	2	3	0	0	0	0	0	0	1	0
2009	2	1	1	1985	24	3	55	174	Korosten	2	3	0	0	0	0	0	0	1	0
2009	2	1	2	1988	21	3	45	162	Korosten	2	3	0	0	0	0	0	0	1	0
2009	2	1	1	1986	23	3	58	167	Korosten	2	3	0	0	0	0	0	0	1	0
2009	2	1	1	1985	24	3	50	154	Korosten	2	3	0	0	0	0	0	0	1	0
2009	2	1	1	1925	84	4	83	163	Korosten	2	3	0	0	0	0	0	0	1	0
2009	2	1	2	1986	23	3	67	163	Korosten	2	3	0	0	0	0	0	0	1	0
2009	2	1	1	1937	72	4	95	173	Korosten	2	3	0	0	0	0	0	0	1	0
2009	2	1	1	1986	23	3	55	169	Korosten	2	3	0	0	0	0	0	0	1	0
2009	2	1	1	1985	24	3	66	173	Korosten	2	3	0	0	0	0	0	0	1	0
2009	2	1	2	1952	57	3	60	155	Korosten	2	3	0	0	0	0	0	0	1	0
2009	2	1	2	1987	22	3	49	152	Korosten	2	3	0	0	0	0	0	0	1	0
2009	2	1	1	1952	57	3	87	165	Korosten	2	3	0	0	0	0	0	0	1	0
2009	2	1	2	1978	31	3	67	167	Korosten	2	3	0	0	0	0	0	0	1	0
2009	2	1	2	1947	62	4	53	141	Korosten	2	3	0	0	0	0	0	0	1	0
2009	2	1	2	1993	16	2	24	130	Korosten	2	3	0	0	0	0	0	0	1	0
2009	2	1	2	1965	44	3	56	162	Korosten	2	3	0	0	0	0	0	0	1	0
2009	2	1	1	1984	25	3	52	167	Korosten	2	3	0	0	0	0	0	0	1	0
2009	2	1	2	1950	59	3	91	157	Korosten	2	3	0	0	0	0	0	0	1	0
2009	2	1	2	1937	72	4	64	159	Korosten	2	3	0	0	0	0	0	0	1	0
2009	2	1	1	1958	51	3	76	174	Korosten	2	3	0	0	0	0	0	0	1	0
2009	2	1	2	1954	55	3	85	171	Korosten	2	3	0	0	0	0	0	0	1	0
2009	2	1	1	1949	60	3	67	161	Korosten	2	3	0	0	0	0	0	0	1	0
2009	2	1	1	1933	76	4	69	168	Korosten	2	3	0	0	0	0	0	0	1	0
2009	2	1	2	1948	61	4	72	157	Korosten	2	3	0	0	0	0	0	0	1	0
2009	2	1	2	1957	52	3	74	155	Korosten	2	3	0	0	0	0	0	0	1	0
2009	2	1	2	1981	28	3	78	183	Korosten	2	3	0	0	0	0	0	0	1	0
2009	2	1	2	1973	36	3	63	160	Korosten	2	3	0	0	0	0	0	0	1	0
2009	2	1	2	1936	73	4	83	160	Korosten	2	3	0	0	0	0	0	0	1	0
2009	2	1	2	1989	20	2	30	142	Korosten	2	3	0	0	0	0	0	0	1	0
2009	2	1	1	1940	69	4	70	170	Korosten	2	3	0	0	0	0	0	0	1	0
2009	2	1	2	1961	48	3	58	158	Korosten	2	3	0	0	0	0	0	0	1	0
2009	2	1	1	1985	24	3	50	160	Korosten	2	3	0	0	0	0	0	0	1	0
2009	2	1	2	1959	50	3	69	164	Korosten	2	3	0	0	0	0	0	0	1	0
2009	2	1	2	1986	23	3	44	150	Korosten	2	3	0	0	0	0	0	0	1	0
2009	2	1	1	1986	23	3	57	169	Korosten	2	3	0	0	0	0	0	0	1	0
2009	2	1	1	1986	23	3	61	162	Korosten	2	3	0	0	0	0	0	0	1	0
2009	2	1	1	1960	49	3	73	176	Korosten	2	3	0	0	0	0	0	0	1	0
2009	2	1	2	1981	28	3	67	161	Korosten	2	3	0	0	0	0	0	0	1	0
2009	2	1	1	1985	24	3	49	163	Korosten	2	3	0	0	0	0	0	0	1	0
2009	2	1	2	1948	61	4	58	162	Korosten	2	3	0	0	0	0	0	0	1	0
2009	2	1	2	1953	56	3	96	162	Korosten	2	3	0	0	0	0	0	0	1	0
2009	2	1	1	1984	25	3	91	180	Korosten	2	3	0	0	0	0	0	0	1	0
2009	2	1	2	1975	34	3	66	170	Korosten	2	3	0	0	0	0	0	0	1	0
2009	2	1	2	1955	54	3	82	164	Korosten	2	3	0	0	0	0	0	0	1	0
2009	2	1	2	1969	40	3	73	160	Korosten	2	3	0	0	0	0	0	0	1	0
2009	2	1	1	1986	23	3	44	162	Korosten	2	3	0	0	0	0	0	0	1	0
2009	2	1	2	1984	25	3	54	164	Korosten	2	3	0	0	0	0	0	0	1	0
2009	2	1	2	1984	25	3	55	158	Korosten	2	3	0	0	0	0	0	0	1	0
2009	2	1	2	1954	55	3	60	166	Korosten	2	3	0	0	0	0	0	0	1	0
2009	2	1	2	1947	62	4	94	163	Korosten	2	3	0	0	0	0	0	0	1	0
2009	2	1	2	1961	48	3	75	161	Korosten	2	3	0	0	0	0	0	0	1	0
2009	2	1	1	1964	45	3	83	180	Korosten	2	3	0	0	0	0	0	0	1	0
2009	2	1	1	1984	25	3	62	170	Korosten	2	3	0	0	0	0	0	0	1	0
2009	2	1	1	1937	72	4	80	168	Korosten	2	3	0	0	0	0	0	0	1	0
2009	2	1	2	1949	60	3	65	163	Korosten	2	3	0	0	0	0	0	0	1	0
2009	2	1	2	1951	58	3	65	155	Korosten	2	3	0	0	0	0	0	0	1	0
2009	2	1	1	1947	62	4	66	170	Korosten	2	3	0	0	0	0	0	0	1	0
2009	2	1	2	1936	73	4	74	159	Korosten	2	3	0	0	0	0	0	0	1	0
2009	2	1	2	1968	41	3	56	164	Korosten	2	3	0	0	0	0	0	0	1	0
2009	2	1	2	1968	41	3	51	163	Korosten	2	3	0	0	0	0	0	0	1	0
2009	2	1	1	1986	23	3	49	153	Korosten	2	3	0	0	0	0	0	0	1	0
2009	2	1	2	1944	65	4	96	166	Korosten	2	3	0	0	0	0	0	0	1	0
2009	2	1	2	1960	49	3	59	163	Korosten	2	3	0	0	0	0	0	0	1	0
2009	2	1	2	1923	86	4	92	161	Korosten	2	3	0	0	0	0	0	0	1	0
2009	2	1	1	1990	19	2	34	136	Korosten	2	3	0	0	0	0	0	0	1	0
2009	2	1	1	1951	58	3	79	175	Korosten	2	3	0	0	0	0	0	0	1	0
2009	2	1	1	1978	31	3	64	180	Korosten	2	3	0	0	0	0	0	0	1	0
2009	2	1	2	1940	69	4	71	161	Korosten	2	3	0	0	0	0	0	0	1	0
2009	2	1	2	1990	19	2	45	147	Korosten	2	3	0	0	0	0	0	0	1	0
2009	2	1	2	1979	30	3	52	166	Korosten	2	3	0	0	0	0	0	0	1	0
2009	2	1	1	1948	61	4	85	166	Korosten	2	3	0	0	0	0	0	0	1	0
2009	2	1	1	1986	23	3	63	175	Korosten	2	3	0	0	0	0	0	0	1	0
2009	2	1	1	1986	23	3	55	164	Korosten	2	3	0	0	0	0	0	0	1	0
2009	2	1	2	1992	17	2	29	136	Korosten	2	3	0	0	0	0	0	0	1	0
2009	2	1	2	1987	22	3	53	159	Korosten	2	3	0	0	0	0	0	0	1	0
2009	2	1	2	1984	25	3	67	164	Korosten	2	3	0	0	0	0	0	0	1	0
2009	2	1	2	1950	59	3	65	160	Korosten	2	3	0	0	0	0	0	0	1	0
2009	2	1	2	1983	26	3	54	172	Korosten	2	3	0	0	0	0	0	0	1	0
2009	2	1	1	1983	26	3	61	181	Korosten	2	3	0	0	0	0	0	0	1	0
2009	2	1	2	1954	55	3	70	159	Korosten	2	3	0	0	0	0	0	0	1	0
2009	2	1	1	1979	30	3	65	172	Korosten	2	3	0	0	0	0	0	0	1	0
2009	2	1	2	1960	49	3	86	163	Korosten	2	3	0	0	0	0	0	0	1	0
2009	2	1	2	1965	44	3	68	175	Korosten	2	3	0	0	0	0	0	0	1	0
2009	2	1	2	1989	20	2	30	136	Korosten	2	3	0	0	0	0	0	0	1	0
2009	2	1	2	1989	20	2	34	136	Korosten	2	3	0	0	0	0	0	0	1	0
2009	2	1	2	1989	20	2	31	144	Korosten	2	3	0	0	0	0	0	0	1	0
2009	2	1	2	1988	21	3	27	126	Korosten	2	3	0	0	0	0	0	0	1	0
2009	2	1	2	1990	19	2	24	114	Korosten	2	3	0	0	0	0	0	0	1	0
2009	2	1	2	1940	69	4	82	160	Korosten	2	3	0	0	0	0	0	0	1	0
2009	2	1	2	1928	81	4	87	164	Korosten	2	3	0	0	0	0	0	0	1	0
2009	2	1	2	1976	33	3	53	169	Korosten	2	3	0	0	0	0	0	0	1	0
2009	2	1	2	1960	49	3	65	154	Korosten	2	3	0	0	0	0	0	0	1	0
2009	2	1	2	1959	50	3	68	154	Korosten	2	3	0	0	0	0	0	0	1	0
2009	2	1	1	1986	23	3	51	160	Korosten	2	3	0	0	0	0	0	0	1	0
2009	2	1	2	1986	23	3	51	158	Korosten	2	3	0	0	0	0	0	0	1	0
2009	2	1	2	1947	62	4	87	158	Korosten	2	3	0	0	0	0	0	0	1	0
2009	2	1	2	1954	55	3	73	164	Korosten	2	3	0	0	0	0	0	0	1	0
2009	2	1	2	1937	72	4	52	156	Korosten	2	3	0	0	0	0	0	0	1	0
2009	2	1	2	1971	38	3	52	158	Korosten	2	3	0	0	0	0	0	0	1	0
2009	2	1	2	1979	30	3	86	165	Korosten	2	3	0	0	0	0	0	0	1	0
2009	2	1	2	1937	72	4	97	161	Korosten	2	3	0	0	0	0	0	0	1	0
2009	2	1	1	1994	15	2	27	116	Korosten	2	3	0	0	0	0	0	0	1	0
2009	2	1	1	1954	55	3	62	172	Korosten	2	3	0	0	0	0	0	0	1	0
2009	2	1	2	1988	21	3	32	140	Korosten	2	3	0	0	0	0	0	0	1	0
2009	2	1	2	1971	38	3	54	154	Korosten	2	3	0	0	0	0	0	0	1	0
2009	2	1	1	1986	23	3	76	171	Korosten	2	3	0	0	0	0	0	0	1	0
2009	2	1	2	1951	58	3	80	157	Korosten	2	3	0	0	0	0	0	0	1	0
2009	2	1	1	1987	22	3	33	140	Korosten	2	3	0	0	0	0	0	0	1	0
2009	2	1	1	1937	72	4	78	173	Korosten	2	3	0	0	0	0	0	0	1	0
2009	2	1	2	1987	22	3	41	150	Korosten	2	3	0	0	0	0	0	0	1	0
2009	2	1	1	1932	77	4	90	167	Korosten	2	3	0	0	0	0	0	0	1	0
2009	2	1	2	1986	23	3	44	163	Korosten	2	3	0	0	0	0	0	0	1	0
2009	2	1	1	1997	12	2	16	108	Korosten	2	3	0	0	0	0	0	0	1	0
2009	2	1	2	1959	50	3	96	169	Korosten	2	3	0	0	0	0	0	0	1	0
2009	2	1	1	1994	15	2	22	123	Korosten	2	3	0	0	0	0	0	0	1	0
2009	2	1	1	1937	72	4	89	182	Korosten	2	3	0	0	0	0	0	0	1	0
2009	2	1	2	1975	34	3	63	156	Korosten	2	3	0	0	0	0	0	0	1	0
2009	2	1	1	1928	81	4	78	175	Korosten	2	3	0	0	0	0	0	0	1	0
2009	2	1	1	1970	39	3	72	178	Korosten	2	3	0	0	0	0	0	0	1	0
2009	2	1	1	1985	24	3	49	162	Korosten	2	3	0	0	0	0	0	0	1	0
2009	2	1	1	1985	24	3	69	187	Korosten	2	3	0	0	0	0	0	0	1	0
2009	2	1	1	1985	24	3	47	160	Korosten	2	3	0	0	0	0	0	0	1	0
2009	2	1	1	1985	24	3	58	171	Korosten	2	3	0	0	0	0	0	0	1	0
2009	2	1	1	1985	24	3	55	175	Korosten	2	3	0	0	0	0	0	0	1	0
2009	2	1	1	1985	24	3	61	172	Korosten	2	3	0	0	0	0	0	0	1	0
2009	2	1	2	1932	77	4	59	145	Korosten	2	3	0	0	0	0	0	0	1	0
2009	2	1	2	1987	22	3	53	161	Korosten	2	3	0	0	0	0	0	0	1	0
2009	2	1	1	1936	73	4	77	166	Korosten	2	3	0	0	0	0	0	0	1	0
2009	2	1	2	1953	56	3	90	163	Korosten	2	3	0	0	0	0	0	0	1	0
2009	2	1	2	1970	39	3	60	158	Korosten	2	3	0	0	0	0	0	0	1	0
2009	2	1	2	1951	58	3	52	148	Korosten	2	3	0	0	0	0	0	0	1	0
2009	2	1	1	1985	24	3	60	171	Korosten	2	3	0	0	0	0	0	0	1	0
2009	2	1	1	1986	23	3	66	174	Korosten	2	3	0	0	0	0	0	0	1	0
2009	2	1	2	1972	37	3	49	154	Korosten	2	3	0	0	0	0	0	0	1	0
2009	2	1	2	1956	53	3	66	165	Korosten	2	3	0	0	0	0	0	0	1	0
2009	2	1	1	1949	60	3	64	168	Korosten	2	3	0	0	0	0	0	0	1	0
2009	2	1	2	1975	34	3	84	170	Korosten	2	3	0	0	0	0	0	0	1	0
2009	2	1	1	1986	23	3	59	174	Korosten	2	3	0	0	0	0	0	0	1	0
2009	2	1	2	1984	25	3	68	167	Korosten	2	3	0	0	0	0	0	0	1	0
2009	2	1	2	1975	34	3	70	167	Korosten	2	3	0	0	0	0	0	0	1	0
2009	2	1	1	1985	24	3	48	156	Korosten	2	3	0	0	0	0	0	0	1	0
2009	2	1	2	1986	23	3	52	168	Korosten	2	3	0	0	0	0	0	0	1	0
2009	2	1	2	1960	49	3	59	157	Korosten	2	3	0	0	0	0	0	0	1	0
2009	2	1	1	1953	56	3	95	168	Korosten	2	3	0	0	0	0	0	0	1	0
2009	2	1	2	1954	55	3	69	164	Korosten	2	3	0	0	0	0	0	0	1	0
2009	2	1	1	1989	20	2	43	154	Korosten	2	3	0	0	0	0	0	0	1	0
2009	2	1	1	1962	47	3	81	173	Korosten	2	3	0	0	0	0	0	0	1	0
2009	2	1	1	1972	37	3	66	167	Korosten	2	3	0	0	0	0	0	0	1	0
2009	2	1	1	1984	25	3	51	166	Korosten	2	3	0	0	0	0	0	0	1	0
2009	2	1	1	1992	17	2	31	133	Korosten	2	3	0	0	0	0	0	0	1	0
2009	2	1	2	1963	46	3	58	159	Korosten	2	3	0	0	0	0	0	0	1	0
2009	2	1	2	1937	72	4	70	158	Korosten	2	3	0	0	0	0	0	0	1	0
2009	2	1	1	1986	23	3	57	166	Korosten	2	3	0	0	0	0	0	0	1	0
2009	2	1	2	1964	45	3	55	152	Korosten	2	3	0	0	0	0	0	0	1	0
2009	2	1	1	1986	23	3	54	160	Korosten	2	3	0	0	0	0	0	0	1	0
2009	2	1	2	1950	59	3	48	149	Korosten	2	3	0	0	0	0	0	0	1	0
2009	2	1	1	1986	23	3	50	162	Korosten	2	3	0	0	0	0	0	0	1	0
2009	2	1	1	1989	20	2	31	140	Korosten	2	3	0	0	0	0	0	0	1	0
2009	2	1	1	1961	48	3	80	170	Korosten	2	3	0	0	0	0	0	0	1	0
2009	2	1	2	1986	23	3	51	164	Korosten	2	3	0	0	0	0	0	0	1	0
2009	2	1	1	1986	23	3	49	164	Korosten	2	3	0	0	0	0	0	0	1	0
2009	2	1	2	1979	30	3	63	155	Korosten	2	3	0	0	0	0	0	0	1	0
2009	2	1	1	1989	20	2	32	140	Korosten	2	3	0	0	0	0	0	0	1	0
2009	2	1	2	1931	78	4	81	164	Korosten	2	3	0	0	0	0	0	0	1	0
2009	2	1	2	1990	19	2	26	133	Korosten	2	3	0	0	0	0	0	0	1	0
2009	2	1	2	1956	53	3	89	159	Korosten	2	3	0	0	0	0	0	0	1	0
2009	2	1	2	1933	76	4	61	152	Korosten	2	3	0	0	0	0	0	0	1	0
2009	2	1	2	1933	76	4	86	164	Korosten	2	3	0	0	0	0	0	0	1	0
2009	2	1	2	1976	33	3	64	164	Korosten	2	3	0	0	0	0	0	0	1	0
2009	2	1	2	1988	21	3	38	156	Korosten	2	3	0	0	0	0	0	0	1	0
2009	2	1	1	1977	32	3	76	185	Korosten	2	3	0	0	0	0	0	0	1	0
2009	2	1	2	1952	57	3	60	156	Korosten	2	3	0	0	0	0	0	0	1	0
2009	2	1	1	1986	23	3	39	154	Korosten	2	3	0	0	0	0	0	0	1	0
2009	2	1	2	1985	24	3	51	165	Korosten	2	3	0	0	0	0	0	0	1	0
2009	2	1	1	1985	24	3	75	176	Korosten	2	3	0	0	0	0	0	0	1	0
2009	2	1	1	1980	29	3	74	172	Korosten	2	3	0	0	0	0	0	0	1	0
2009	2	1	1	1984	25	3	70	183	Korosten	2	3	0	0	0	0	0	0	1	0
2009	2	1	2	1963	46	3	81	164	Korosten	2	3	0	0	0	0	0	0	1	0
2009	2	1	2	1961	48	3	63	168	Korosten	2	3	0	0	0	0	0	0	1	0
2009	2	1	1	1985	24	3	46	161	Korosten	2	3	0	0	0	0	0	0	1	0
2009	2	1	2	1987	22	3	48	160	Korosten	2	3	0	0	0	0	0	0	1	0
2009	2	1	2	1975	34	3	62	157	Korosten	2	3	0	0	0	0	0	0	1	0
2009	2	1	2	1938	71	4	72	159	Korosten	2	3	0	0	0	0	0	0	1	0
2009	2	1	2	1988	21	3	43	151	Korosten	2	3	0	0	0	0	0	0	1	0
2009	2	1	2	1941	68	4	80	160	Korosten	2	3	0	0	0	0	0	0	1	0
2009	3	2	2	1987	22	3	55	157	Korosten	2	3	0	0	0	0	0	0	1	0
2009	3	2	2	1989	20	2	53	152	Korosten	2	3	0	0	0	0	0	0	1	0
2009	3	2	2	1960	49	3	63	162	Korosten	2	3	0	0	0	0	0	0	1	0
2009	3	2	1	1990	19	2	28	131	Korosten	2	3	0	0	0	0	0	0	1	0
2009	3	2	2	1993	16	2	24	128	Korosten	2	3	0	0	0	0	0	0	1	0
2009	3	2	1	1986	23	3	63	171	Korosten	2	3	0	0	0	0	0	0	1	0
2009	3	2	1	1976	33	3	96	171	Korosten	2	3	0	0	0	0	0	0	1	0
2009	3	2	2	1986	23	3	45	171	Korosten	2	3	0	0	0	0	0	0	1	0
2009	3	2	2	1949	60	3	63	164	Korosten	2	3	0	0	0	0	0	0	1	0
2009	3	2	1	1985	24	3	59	169	Korosten	2	3	0	0	0	0	0	0	1	0
2009	3	2	2	1959	50	3	65	158	Korosten	2	3	0	0	0	0	0	0	1	0
2009	3	2	2	1993	16	2	21	119	Korosten	2	3	0	0	0	0	0	0	1	0
2009	3	2	2	1942	67	4	70	150	Korosten	2	3	0	0	0	0	0	0	1	0
2009	3	2	1	1997	12	2	15	94	Korosten	2	3	0	0	0	0	0	0	1	0
2009	3	2	1	1984	25	3	76	164	Korosten	2	3	0	0	0	0	0	0	1	0
2009	3	2	2	1962	47	3	84	156	Korosten	2	3	0	0	0	0	0	0	1	0
2009	3	2	2	1986	23	3	55	168	Korosten	2	3	0	0	0	0	0	0	1	0
2009	3	2	2	1990	19	2	47	152	Korosten	2	3	0	0	0	0	0	0	1	0
2009	3	2	2	1991	18	2	29	136	Korosten	2	3	0	0	0	0	0	0	1	0
2009	3	2	2	1938	71	4	73	151	Korosten	2	3	0	0	0	0	0	0	1	0
2009	3	2	2	1993	16	2	20	117	Korosten	2	3	0	0	0	0	0	0	1	0
2009	3	2	1	1991	18	2	33	135	Korosten	2	3	0	0	0	0	0	0	1	0
2009	3	2	2	1988	21	3	42	151	Korosten	2	3	0	0	0	0	0	0	1	0
2009	3	2	2	1969	40	3	68	157	Korosten	2	3	0	0	0	0	0	0	1	0
2009	3	2	2	1957	52	3	65	155	Korosten	2	3	0	0	0	0	0	0	1	0
2009	3	2	2	1955	54	3	61	154	Korosten	2	3	0	0	0	0	0	0	1	0
2009	3	2	2	1979	30	3	77	180	Korosten	2	3	0	0	0	0	0	0	1	0
2009	3	2	1	1978	31	3	89	192	Korosten	2	3	0	0	0	0	0	0	1	0
2009	3	2	2	1936	73	4	81	158	Korosten	2	3	0	0	0	0	0	0	1	0
2009	3	2	1	1998	11	2	13	91	Korosten	2	3	0	0	0	0	0	0	1	0
2009	3	2	2	1976	33	3	62	166	Korosten	2	3	0	0	0	0	0	0	1	0
2009	3	2	2	1993	16	2	17	112	Korosten	2	3	0	0	0	0	0	0	1	0
2009	3	2	2	1953	56	3	74	155	Korosten	2	3	0	0	0	0	0	0	1	0
2009	3	2	2	1974	35	3	56	170	Korosten	2	3	0	0	0	0	0	0	1	0
2009	3	2	1	1991	18	2	30	132	Korosten	2	3	0	0	0	0	0	0	1	0
2009	3	2	1	1992	17	2	25	126	Korosten	2	3	0	0	0	0	0	0	1	0
2009	3	2	1	1985	24	3	41	152	Korosten	2	3	0	0	0	0	0	0	1	0
2009	3	2	1	1989	20	2	32	144	Korosten	2	3	0	0	0	0	0	0	1	0
2009	3	2	2	1993	16	2	37	140	Korosten	2	3	0	0	0	0	0	0	1	0
2009	3	2	2	1990	19	2	34	139	Korosten	2	3	0	0	0	0	0	0	1	0
2009	3	2	2	1980	29	3	57	163	Korosten	2	3	0	0	0	0	0	0	1	0
2009	3	2	1	1993	16	2	27	127	Korosten	2	3	0	0	0	0	0	0	1	0
2009	3	2	1	1942	67	4	90	170	Korosten	2	3	0	0	0	0	0	0	1	0
2009	3	2	1	1976	33	3	88	176	Korosten	2	3	0	0	0	0	0	0	1	0
2009	3	2	2	1989	20	2	42	158	Korosten	2	3	0	0	0	0	0	0	1	0
2009	3	2	2	1975	34	3	63	167	Korosten	2	3	0	0	0	0	0	0	1	0
2009	3	2	1	1993	16	2	28	129	Korosten	2	3	0	0	0	0	0	0	1	0
2009	3	2	1	1969	40	3	73	179	Korosten	2	3	0	0	0	0	0	0	1	0
2009	3	2	2	1937	72	4	90	152	Korosten	2	3	0	0	0	0	0	0	1	0
2009	3	2	2	1987	22	3	52	159	Korosten	2	3	0	0	0	0	0	0	1	0
2009	3	2	2	1938	71	4	76	155	Korosten	2	3	0	0	0	0	0	0	1	0
2009	3	2	1	1979	30	3	71	176	Korosten	2	3	0	0	0	0	0	0	1	0
2009	3	2	1	1976	33	3	80	166	Korosten	2	3	0	0	0	0	0	0	1	0
2009	3	2	1	1987	22	3	37	151	Korosten	2	3	0	0	0	0	0	0	1	0
2009	3	2	1	1985	24	3	61	169	Korosten	2	3	0	0	0	0	0	0	1	0
2009	3	2	1	1991	18	2	28	134	Korosten	2	3	0	0	0	0	0	0	1	0
2009	3	2	1	1985	24	3	54	167	Korosten	2	3	0	0	0	0	0	0	1	0
2009	3	2	2	1992	17	2	19	118	Korosten	2	3	0	0	0	0	0	0	1	0
2009	3	2	1	1968	41	3	68	170	Korosten	2	3	0	0	0	0	0	0	1	0
2009	3	2	1	1989	20	2	36	146	Korosten	2	3	0	0	0	0	0	0	1	0
2009	3	2	2	1966	43	3	58	160	Korosten	2	3	0	0	0	0	0	0	1	0
2009	3	2	2	1965	44	3	63	160	Korosten	2	3	0	0	0	0	0	0	1	0
2009	3	2	1	1987	22	3	54	161	Korosten	2	3	0	0	0	0	0	0	1	0
2009	3	2	1	1982	27	3	62	168	Korosten	2	3	0	0	0	0	0	0	1	0
2009	3	2	2	1947	62	4	64	156	Korosten	2	3	0	0	0	0	0	0	1	0
2009	3	2	2	1942	67	4	66	162	Korosten	2	3	0	0	0	0	0	0	1	0
2009	3	2	1	1979	30	3	85	177	Korosten	2	3	0	0	0	0	0	0	1	0
2009	3	2	2	1978	31	3	79	163	Korosten	2	3	0	0	0	0	0	0	1	0
2009	3	2	2	1954	55	3	81	158	Korosten	2	3	0	0	0	0	0	0	1	0
2009	3	2	1	1962	47	3	79	170	Korosten	2	3	0	0	0	0	0	0	1	0
2009	3	2	2	1971	38	3	76	169	Korosten	2	3	0	0	0	0	0	0	1	0
2009	3	2	2	1991	18	2	24	129	Korosten	2	3	0	0	0	0	0	0	1	0
2009	3	2	2	1985	24	3	68	158	Korosten	2	3	0	0	0	0	0	0	1	0
2009	3	2	2	1985	24	3	48	166	Korosten	2	3	0	0	0	0	0	0	1	0
2009	3	2	2	1985	24	3	49	174	Korosten	2	3	0	0	0	0	0	0	1	0
2009	3	2	2	1934	75	4	90	156	Korosten	2	3	0	0	0	0	0	0	1	0
2009	3	2	1	1973	36	3	72	183	Korosten	2	3	0	0	0	0	0	0	1	0
2009	3	2	1	1988	21	3	37	138	Korosten	2	3	0	0	0	0	0	0	1	0
2009	3	2	2	1983	26	3	58	170	Korosten	2	3	0	0	0	0	0	0	1	0
2009	3	2	2	1983	26	3	50	163	Korosten	2	3	0	0	0	0	0	0	1	0
2009	3	2	2	1977	32	3	57	152	Korosten	2	3	0	0	0	0	0	0	1	0
2009	3	2	2	1960	49	3	73	168	Korosten	2	3	0	0	0	0	0	0	1	0
2009	3	2	2	1938	71	4	71	158	Korosten	2	3	0	0	0	0	0	0	1	0
2009	3	2	1	1986	23	3	59	165	Korosten	2	3	0	0	0	0	0	0	1	0
2009	3	2	1	1989	20	2	36	140	Korosten	2	3	0	0	0	0	0	0	1	0
2009	3	2	1	1992	17	2	31	136	Korosten	2	3	0	0	0	0	0	0	1	0
2009	3	2	2	1985	24	3	64	171	Korosten	2	3	0	0	0	0	0	0	1	0
2009	3	2	1	1980	29	3	63	170	Korosten	2	3	0	0	0	0	0	0	1	0
2009	3	2	2	1961	48	3	78	155	Korosten	2	3	0	0	0	0	0	0	1	0
2009	3	2	2	1993	16	2	19	123	Korosten	2	3	0	0	0	0	0	0	1	0
2009	3	2	1	1984	25	3	63	180	Korosten	2	3	0	0	0	0	0	0	1	0
2009	3	2	2	1970	39	3	55	149	Korosten	2	3	0	0	0	0	0	0	1	0
2009	3	2	2	1993	16	2	25	121	Korosten	2	3	0	0	0	0	0	0	1	0
2009	3	2	1	1989	20	2	43	152	Korosten	2	3	0	0	0	0	0	0	1	0
2009	3	2	1	1954	55	3	82	166	Korosten	2	3	0	0	0	0	0	0	1	0
2009	3	2	2	1954	55	3	60	160	Korosten	2	3	0	0	0	0	0	0	1	0
2009	3	2	1	1979	30	3	77	182	Korosten	2	3	0	0	0	0	0	0	1	0
2009	3	2	1	1994	15	2	24	118	Korosten	2	3	0	0	0	0	0	0	1	0
2009	3	2	2	1984	25	3	49	162	Korosten	2	3	0	0	0	0	0	0	1	0
2009	3	2	2	1993	16	2	22	127	Korosten	2	3	0	0	0	0	0	0	1	0
2009	3	2	2	1995	14	2	24	118	Korosten	2	3	0	0	0	0	0	0	1	0
2009	3	2	1	1992	17	2	32	133	Korosten	2	3	0	0	0	0	0	0	1	0
2009	3	2	2	1954	55	3	78	165	Korosten	2	3	0	0	0	0	0	0	1	0
2009	3	2	2	1986	23	3	54	159	Korosten	2	3	0	0	0	0	0	0	1	0
2009	3	2	2	1958	51	3	72	159	Korosten	2	3	0	0	0	0	0	0	1	0
2009	3	2	1	1943	66	4	88	170	Korosten	2	3	0	0	0	0	0	0	1	0
2009	3	2	2	1932	77	4	60	155	Korosten	2	3	0	0	0	0	0	0	1	0
2009	3	2	2	1941	68	4	63	158	Korosten	2	3	0	0	0	0	0	0	1	0
2009	3	2	1	1984	25	3	54	166	Korosten	2	3	0	0	0	0	0	0	1	0
2009	3	2	2	1949	60	3	53	161	Korosten	2	3	0	0	0	0	0	0	1	0
2009	3	2	1	1959	50	3	98	191	Korosten	2	3	0	0	0	0	0	0	1	0
2009	3	2	2	1949	60	3	84	160	Korosten	2	3	0	0	0	0	0	0	1	0
2009	3	2	1	1975	34	3	82	172	Korosten	2	3	0	0	0	0	0	0	1	0
2009	3	2	2	1985	24	3	52	174	Korosten	2	3	0	0	0	0	0	0	1	0
2009	3	2	2	1929	80	4	68	159	Korosten	2	3	0	0	0	0	0	0	1	0
2009	3	2	2	1985	24	3	67	168	Korosten	2	3	0	0	0	0	0	0	1	0
2009	3	2	2	1995	14	2	20	112	Korosten	2	3	0	0	0	0	0	0	1	0
2009	3	2	2	1953	56	3	83	160	Korosten	2	3	0	0	0	0	0	0	1	0
2009	3	2	1	1978	31	3	66	170	Korosten	2	3	0	0	0	0	0	0	1	0
2009	3	2	2	1962	47	3	53	162	Korosten	2	3	0	0	0	0	0	0	1	0
2009	3	2	2	1984	25	3	51	160	Korosten	2	3	0	0	0	0	0	0	1	0
2009	3	2	2	1983	26	3	60	162	Korosten	2	3	0	0	0	0	0	0	1	0
2009	3	2	2	1929	80	4	76	166	Korosten	2	3	0	0	0	0	0	0	1	0
2009	3	2	2	1985	24	3	59	164	Korosten	2	3	0	0	0	0	0	0	1	0
2009	3	2	2	1993	16	2	29	130	Korosten	2	3	0	0	0	0	0	0	1	0
2009	3	2	1	1989	20	2	32	137	Korosten	2	3	0	0	0	0	0	0	1	0
2009	3	2	2	1985	24	3	59	165	Korosten	2	3	0	0	0	0	0	0	1	0
2009	3	2	1	1992	17	2	25	124	Korosten	2	3	0	0	0	0	0	0	1	0
2009	3	2	2	1969	40	3	63	167	Korosten	2	3	0	0	0	0	0	0	1	0
2009	3	2	1	1956	53	3	70	171	Korosten	2	3	0	0	0	0	0	0	1	0
2009	3	2	2	1965	44	3	63	156	Korosten	2	3	0	0	0	0	0	0	1	0
2009	3	2	1	1961	48	3	85	180	Korosten	2	3	0	0	0	0	0	0	1	0
2009	3	2	1	1974	35	3	66	174	Korosten	2	3	0	0	0	0	0	0	1	0
2009	3	2	1	1961	48	3	82	173	Korosten	2	3	0	0	0	0	0	0	1	0
2009	3	2	1	1977	32	3	70	173	Korosten	2	3	0	0	0	0	0	0	1	0
2009	3	2	1	1979	30	3	76	186	Korosten	2	3	0	0	0	0	0	0	1	0
2009	3	2	1	1975	34	3	85	190	Korosten	2	3	0	0	0	0	0	0	1	0
2009	3	2	1	1977	32	3	56	164	Korosten	2	3	0	0	0	0	0	0	1	0
2009	3	2	1	1962	47	3	85	172	Korosten	2	3	0	0	0	0	0	0	1	0
2009	3	2	1	1957	52	3	67	166	Korosten	2	3	0	0	0	0	0	0	1	0
2009	3	2	1	1965	44	3	77	190	Korosten	2	3	0	0	0	0	0	0	1	0
2009	3	2	1	1967	42	3	69	178	Korosten	2	3	0	0	0	0	0	0	1	0
2009	3	2	1	1968	41	3	65	169	Korosten	2	3	0	0	0	0	0	0	1	0
2009	3	2	1	1958	51	3	80	176	Korosten	2	3	0	0	0	0	0	0	1	0
2009	3	2	1	1961	48	3	81	175	Korosten	2	3	0	0	0	0	0	0	1	0
2009	3	2	1	1960	49	3	78	160	Korosten	2	3	0	0	0	0	0	0	1	0
2009	3	2	1	1963	46	3	62	167	Korosten	2	3	0	0	0	0	0	0	1	0
2009	3	2	1	1964	45	3	65	167	Korosten	2	3	0	0	0	0	0	0	1	0
2009	3	2	1	1965	44	3	90	182	Korosten	2	3	0	0	0	0	0	0	1	0
2009	3	2	1	1962	47	3	112	186	Korosten	2	3	0	0	0	0	0	0	1	0
2009	3	2	1	1975	34	3	76	183	Korosten	2	3	0	0	0	0	0	0	1	0
2009	3	2	1	1973	36	3	94	180	Korosten	2	3	0	0	0	0	0	0	1	0
2009	3	2	1	1967	42	3	59	177	Korosten	2	3	0	0	0	0	0	0	1	0
2009	3	2	2	1992	17	2	22	120	Korosten	2	3	0	0	0	0	0	0	1	0
2009	3	2	2	1960	49	3	82	162	Korosten	2	3	0	0	0	0	0	0	1	0
2009	3	2	1	1927	82	4	63	164	Korosten	2	3	0	0	0	0	0	0	1	0
2009	3	2	2	1984	25	3	55	158	Korosten	2	3	0	0	0	0	0	0	1	0
2009	3	2	1	1939	70	4	69	173	Korosten	2	3	0	0	0	0	0	0	1	0
2009	3	2	2	1985	24	3	58	157	Korosten	2	3	0	0	0	0	0	0	1	0
2009	3	2	2	1984	25	3	51	164	Korosten	2	3	0	0	0	0	0	0	1	0
2009	3	2	1	1928	81	4	70	162	Korosten	2	3	0	0	0	0	0	0	1	0
2009	3	2	2	1958	51	3	77	166	Korosten	2	3	0	0	0	0	0	0	1	0
2009	3	2	1	1964	45	3	71	175	Korosten	2	3	0	0	0	0	0	0	1	0
2009	3	2	2	1968	41	3	57	160	Korosten	2	3	0	0	0	0	0	0	1	0
2009	3	2	2	1983	26	3	51	157	Korosten	2	3	0	0	0	0	0	0	1	0
2009	3	2	2	1984	25	3	70	160	Korosten	2	3	0	0	0	0	0	0	1	0
2009	3	2	1	1985	24	3	60	170	Korosten	2	3	0	0	0	0	0	0	1	0
2009	3	2	2	1984	25	3	60	155	Korosten	2	3	0	0	0	0	0	0	1	0
2009	3	2	2	1985	24	3	61	174	Korosten	2	3	0	0	0	0	0	0	1	0
2009	3	2	2	1965	44	3	80	158	Korosten	2	3	0	0	0	0	0	0	1	0
2009	3	2	2	1954	55	3	68	155	Korosten	2	3	0	0	0	0	0	0	1	0
2009	3	2	1	1985	24	3	44	158	Korosten	2	3	0	0	0	0	0	0	1	0
2009	3	2	2	1991	18	2	27	134	Korosten	2	3	0	0	0	0	0	0	1	0
2009	3	2	2	1986	23	3	47	158	Korosten	2	3	0	0	0	0	0	0	1	0
2009	3	2	2	1985	24	3	58	166	Korosten	2	3	0	0	0	0	0	0	1	0
2009	3	2	1	1988	21	3	49	146	Korosten	2	3	0	0	0	0	0	0	1	0
2009	3	2	1	1993	16	2	28	123	Korosten	2	3	0	0	0	0	0	0	1	0
2009	3	2	2	1956	53	3	83	153	Korosten	2	3	0	0	0	0	0	0	1	0
2009	3	2	2	1992	17	2	27	134	Korosten	2	3	0	0	0	0	0	0	1	0
2009	3	2	1	1993	16	2	28	125	Korosten	2	3	0	0	0	0	0	0	1	0
2009	3	2	1	1993	16	2	22	118	Korosten	2	3	0	0	0	0	0	0	1	0
2009	3	2	1	1993	16	2	25	120	Korosten	2	3	0	0	0	0	0	0	1	0
2009	3	2	2	1983	26	3	54	162	Korosten	2	3	0	0	0	0	0	0	1	0
2009	3	2	2	1993	16	2	21	121	Korosten	2	3	0	0	0	0	0	0	1	0
2009	3	2	1	1990	19	2	33	140	Korosten	2	3	0	0	0	0	0	0	1	0
2009	3	2	2	1983	26	3	42	150	Korosten	2	3	0	0	0	0	0	0	1	0
2009	3	2	1	1937	72	4	61	164	Korosten	2	3	0	0	0	0	0	0	1	0
2009	3	2	2	1986	23	3	52	163	Korosten	2	3	0	0	0	0	0	0	1	0
2009	3	2	2	1962	47	3	72	156	Korosten	2	3	0	0	0	0	0	0	1	0
2009	3	2	1	1985	24	3	49	167	Korosten	2	3	0	0	0	0	0	0	1	0
2009	3	2	2	1983	26	3	57	164	Korosten	2	3	0	0	0	0	0	0	1	0
2009	3	2	1	1993	16	2	37	133	Korosten	2	3	0	0	0	0	0	0	1	0
2009	3	2	1	1993	16	2	24	126	Korosten	2	3	0	0	0	0	0	0	1	0
2009	3	2	1	1993	16	2	25	128	Korosten	2	3	0	0	0	0	0	0	1	0
2009	3	2	1	1928	81	4	61	160	Korosten	2	3	0	0	0	0	0	0	1	0
2009	3	2	1	1993	16	2	29	126	Korosten	2	3	0	0	0	0	0	0	1	0
2009	3	2	2	1993	16	2	20	116	Korosten	2	3	0	0	0	0	0	0	1	0
2009	3	2	1	1985	24	3	51	170	Korosten	2	3	0	0	0	0	0	0	1	0
2009	3	2	2	1993	16	2	33	130	Korosten	2	3	0	0	0	0	0	0	1	0
2009	3	2	2	1984	25	3	60	169	Korosten	2	3	0	0	0	0	0	0	1	0
2009	3	2	1	1992	17	2	29	125	Korosten	2	3	0	0	0	0	0	0	1	0
2009	3	2	2	1996	13	2	26	124	Korosten	2	3	0	0	0	0	0	0	1	0
2009	3	2	2	1984	25	3	61	163	Korosten	2	3	0	0	0	0	0	0	1	0
2009	3	2	2	1987	22	3	59	166	Korosten	2	3	0	0	0	0	0	0	1	0
2009	3	2	2	1993	16	2	23	124	Korosten	2	3	0	0	0	0	0	0	1	0
2009	3	2	2	1977	32	3	54	170	Korosten	2	3	0	0	0	0	0	0	1	0
2009	3	2	2	1985	24	3	57	169	Korosten	2	3	0	0	0	0	0	0	1	0
2009	3	2	2	1985	24	3	51	164	Korosten	2	3	0	0	0	0	0	0	1	0
2009	3	2	1	1986	23	3	54	164	Korosten	2	3	0	0	0	0	0	0	1	0
2009	3	2	2	1961	48	3	88	170	Korosten	2	3	0	0	0	0	0	0	1	0
2009	3	2	2	1975	34	3	49	156	Korosten	2	3	0	0	0	0	0	0	1	0
2009	3	2	2	1949	60	3	67	169	Korosten	2	3	0	0	0	0	0	0	1	0
2009	3	2	2	1985	24	3	47	168	Korosten	2	3	0	0	0	0	0	0	1	0
2009	3	2	2	1963	46	3	71	158	Korosten	2	3	0	0	0	0	0	0	1	0
2009	3	2	1	1962	47	3	73	176	Korosten	2	3	0	0	0	0	0	0	1	0
2009	3	2	2	1983	26	3	58	159	Korosten	2	3	0	0	0	0	0	0	1	0
2009	3	2	2	1981	28	3	66	161	Korosten	2	3	0	0	0	0	0	0	1	0
2009	3	2	2	1959	50	3	61	156	Korosten	2	3	0	0	0	0	0	0	1	0
2009	3	2	2	1953	56	3	61	158	Korosten	2	3	0	0	0	0	0	0	1	0
2009	3	2	2	1955	54	3	69	163	Korosten	2	3	0	0	0	0	0	0	1	0
2009	3	2	2	1985	24	3	46	157	Korosten	2	3	0	0	0	0	0	0	1	0
2009	3	2	2	1983	26	3	54	161	Korosten	2	3	0	0	0	0	0	0	1	0
2009	3	2	2	1984	25	3	63	160	Korosten	2	3	0	0	0	0	0	0	1	0
2009	3	2	2	1949	60	3	92	160	Korosten	2	3	0	0	0	0	0	0	1	0
2009	3	2	2	1990	19	2	35	139	Korosten	2	3	0	0	0	0	0	0	1	0
2009	3	2	2	1962	47	3	77	0	Korosten	2	3	0	0	0	0	0	0	1	0
2009	3	2	2	1962	47	3	61	157	Korosten	2	3	0	0	0	0	0	0	1	0
2009	3	2	2	1984	25	3	57	164	Korosten	2	3	0	0	0	0	0	0	1	0
2009	3	2	2	1958	51	3	69	160	Korosten	2	3	0	0	0	0	0	0	1	0
2009	3	2	2	1993	16	2	26	130	Korosten	2	3	0	0	0	0	0	0	1	0
2009	3	2	2	1978	31	3	54	158	Korosten	2	3	0	0	0	0	0	0	1	0
2009	3	2	2	1976	33	3	65	156	Korosten	2	3	0	0	0	0	0	0	1	0
2009	3	2	1	1924	85	4	81	175	Korosten	2	3	0	0	0	0	0	0	1	0
2009	3	2	1	1989	20	2	29	136	Korosten	2	3	0	0	0	0	0	0	1	0
2009	3	2	2	1953	56	3	84	165	Korosten	2	3	0	0	0	0	0	0	1	0
2009	3	2	2	1957	52	3	69	151	Korosten	2	3	0	0	0	0	0	0	1	0
2009	3	2	2	1949	60	3	83	160	Korosten	2	3	0	0	0	0	0	0	1	0
2009	3	2	2	1986	23	3	59	156	Korosten	2	3	0	0	0	0	0	0	1	0
2009	3	2	2	1985	24	3	42	162	Korosten	2	3	0	0	0	0	0	0	1	0
2009	3	2	2	1972	37	3	80	162	Korosten	2	3	0	0	0	0	0	0	1	0
2009	3	2	1	1994	15	2	26	121	Korosten	2	3	0	0	0	0	0	0	1	0
2009	3	2	2	1984	25	3	47	146	Korosten	2	3	0	0	0	0	0	0	1	0
2009	3	2	2	1985	24	3	68	153	Korosten	2	3	0	0	0	0	0	0	1	0
2009	3	2	2	1931	78	4	67	146	Korosten	2	3	0	0	0	0	0	0	1	0
2009	3	2	2	1944	65	4	86	160	Korosten	2	3	0	0	0	0	0	0	1	0
2009	3	2	1	1979	30	3	79	178	Korosten	2	3	0	0	0	0	0	0	1	0
2009	3	2	2	1995	14	2	25	116	Korosten	2	3	0	0	0	0	0	0	1	0
2009	3	2	2	1957	52	3	67	166	Korosten	2	3	0	0	0	0	0	0	1	0
2009	3	2	2	1970	39	3	57	157	Korosten	2	3	0	0	0	0	0	0	1	0
2009	3	2	1	1977	32	3	82	180	Korosten	2	3	0	0	0	0	0	0	1	0
2009	3	2	1	1931	78	4	89	173	Korosten	2	3	0	0	0	0	0	0	1	0
2009	3	2	1	1985	24	3	72	172	Korosten	2	3	0	0	0	0	0	0	1	0
2009	3	2	1	1938	71	4	88	181	Korosten	2	3	0	0	0	0	0	0	1	0
2009	3	2	2	1937	72	4	69	157	Korosten	2	3	0	0	0	0	0	0	1	0
2009	3	2	2	1985	24	3	55	154	Korosten	2	3	0	0	0	0	0	0	1	0
2009	3	2	1	1935	74	4	109	173	Korosten	2	3	0	0	0	0	0	0	1	0
2009	3	2	2	1961	48	3	62	164	Korosten	2	3	0	0	0	0	0	0	1	0
2009	3	2	2	1993	16	2	25	125	Korosten	2	3	0	0	0	0	0	0	1	0
2009	3	2	1	1975	34	3	74	175	Korosten	2	3	0	0	0	0	0	0	1	0
2009	3	2	2	1970	39	3	55	162	Korosten	2	3	0	0	0	0	0	0	1	0
2009	3	2	1	1981	28	3	78	174	Korosten	2	3	0	0	0	0	0	0	1	0
2009	3	2	2	1986	23	3	56	170	Korosten	2	3	0	0	0	0	0	0	1	0
2009	3	2	2	1966	43	3	62	160	Korosten	2	3	0	0	0	0	0	0	1	0
2009	3	2	1	1993	16	2	24	132	Korosten	2	3	0	0	0	0	0	0	1	0
2009	3	2	2	1974	35	3	58	167	Korosten	2	3	0	0	0	0	0	0	1	0
2009	3	2	2	1932	77	4	59	150	Korosten	2	3	0	0	0	0	0	0	1	0
2009	3	2	2	1937	72	4	68	158	Korosten	2	3	0	0	0	0	0	0	1	0
2009	3	2	1	1970	39	3	66	178	Korosten	2	3	0	0	0	0	0	0	1	0
2009	3	2	2	1956	53	3	71	147	Korosten	2	3	0	0	0	0	0	0	1	0
2009	3	2	2	1946	63	4	87	161	Korosten	2	3	0	0	0	0	0	0	1	0
2009	3	2	2	1937	72	4	86	159	Korosten	2	3	0	0	0	0	0	0	1	0
2009	3	2	2	1975	34	3	52	147	Korosten	2	3	0	0	0	0	0	0	1	0
2009	3	2	1	1927	82	4	55	167	Korosten	2	3	0	0	0	0	0	0	1	0
2009	3	2	2	1986	23	3	40	153	Korosten	2	3	0	0	0	0	0	0	1	0
2009	3	2	2	1956	53	3	76	158	Korosten	2	3	0	0	0	0	0	0	1	0
2009	3	2	1	1951	58	3	82	180	Korosten	2	3	0	0	0	0	0	0	1	0
2009	3	2	2	1953	56	3	69	159	Korosten	2	3	0	0	0	0	0	0	1	0
2009	3	2	2	1979	30	3	48	164	Korosten	2	3	0	0	0	0	0	0	1	0
2009	3	2	2	1948	61	4	89	160	Korosten	2	3	0	0	0	0	0	0	1	0
2009	3	2	2	1985	24	3	49	160	Korosten	2	3	0	0	0	0	0	0	1	0
2009	3	2	2	1931	78	4	58	134	Korosten	2	3	0	0	0	0	0	0	1	0
2009	3	2	1	1993	16	2	23	122	Korosten	2	3	0	0	0	0	0	0	1	0
2009	3	2	2	1984	25	3	60	160	Korosten	2	3	0	0	0	0	0	0	1	0
2009	3	2	2	1952	57	3	85	157	Korosten	2	3	0	0	0	0	0	0	1	0
2009	3	2	2	1970	39	3	74	169	Korosten	2	3	0	0	0	0	0	0	1	0
2009	3	2	2	1985	24	3	58	158	Korosten	2	3	0	0	0	0	0	0	1	0
2009	3	2	2	1993	16	2	25	124	Korosten	2	3	0	0	0	0	0	0	1	0
2009	3	2	2	1975	34	3	54	155	Korosten	2	3	0	0	0	0	0	0	1	0
2009	3	2	2	1939	70	4	69	160	Korosten	2	3	0	0	0	0	0	0	1	0
2009	3	2	2	1958	51	3	73	164	Korosten	2	3	0	0	0	0	0	0	1	0
2009	3	2	2	1984	25	3	76	166	Korosten	2	3	0	0	0	0	0	0	1	0
2009	3	2	2	1985	24	3	48	169	Korosten	2	3	0	0	0	0	0	0	1	0
2009	3	2	1	1953	56	3	89	171	Korosten	2	3	0	0	0	0	0	0	1	0
2009	3	2	1	1938	71	4	62	165	Korosten	2	3	0	0	0	0	0	0	1	0
2009	3	2	2	1996	13	2	19	106	Korosten	2	3	0	0	0	0	0	0	1	0
2009	3	2	2	1991	18	2	26	131	Korosten	2	3	0	0	0	0	0	0	1	0
2009	3	2	1	1962	47	3	85	169	Korosten	2	3	0	0	0	0	0	0	1	0
2009	3	2	2	1984	25	3	59	172	Korosten	2	3	0	0	0	0	0	0	1	0
2009	3	2	1	1960	49	3	58	165	Korosten	2	3	0	0	0	0	0	0	1	0
2009	3	2	2	1993	16	2	22	120	Korosten	2	3	0	0	0	0	0	0	1	0
2009	3	2	2	1971	38	3	51	157	Korosten	2	3	0	0	0	0	0	0	1	0
2009	3	2	2	1958	51	3	57	152	Korosten	2	3	0	0	0	0	0	0	1	0
2009	3	2	2	1954	55	3	87	166	Korosten	2	3	0	0	0	0	0	0	1	0
2009	3	2	2	1983	26	3	55	159	Korosten	2	3	0	0	0	0	0	0	1	0
2009	3	2	1	1993	16	2	37	128	Korosten	2	3	0	0	0	0	0	0	1	0
2009	3	2	1	1986	23	3	67	167	Korosten	2	3	0	0	0	0	0	0	1	0
2009	3	2	2	1942	67	4	93	152	Korosten	2	3	0	0	0	0	0	0	1	0
2009	3	2	2	1985	24	3	61	171	Korosten	2	3	0	0	0	0	0	0	1	0
2009	3	2	1	1940	69	4	74	173	Korosten	2	3	0	0	0	0	0	0	1	0
2009	3	2	2	1984	25	3	70	162	Korosten	2	3	0	0	0	0	0	0	1	0
2009	3	2	2	1984	25	3	64	170	Korosten	2	3	0	0	0	0	0	0	1	0
2009	3	2	1	1991	18	2	26	127	Korosten	2	3	0	0	0	0	0	0	1	0
2009	3	2	1	1956	53	3	84	160	Korosten	2	3	0	0	0	0	0	0	1	0
2009	3	2	2	1956	53	3	68	153	Korosten	2	3	0	0	0	0	0	0	1	0
2009	3	2	2	1975	34	3	46	157	Korosten	2	3	0	0	0	0	0	0	1	0
2009	3	2	1	1947	62	4	82	173	Korosten	2	3	0	0	0	0	0	0	1	0
2009	3	2	1	1918	91	4	78	165	Korosten	2	3	0	0	0	0	0	0	1	0
2009	3	2	1	1979	30	3	75	176	Korosten	2	3	0	0	0	0	0	0	1	0
2009	3	2	1	1988	21	3	57	165	Korosten	2	3	0	0	0	0	0	0	1	0
2009	3	2	2	1964	45	3	74	165	Korosten	2	3	0	0	0	0	0	0	1	0
2009	3	2	2	1984	25	3	64	166	Korosten	2	3	0	0	0	0	0	0	1	0
2009	3	2	1	1960	49	3	59	166	Korosten	2	3	0	0	0	0	0	0	1	0
2009	3	2	1	1926	83	4	57	161	Korosten	2	3	0	0	0	0	0	0	1	0
2009	3	2	2	1946	63	4	67	164	Korosten	2	3	0	0	0	0	0	0	1	0
2009	3	2	1	1941	68	4	91	176	Korosten	2	3	0	0	0	0	0	0	1	0
2009	3	2	2	1980	29	3	56	164	Korosten	2	3	0	0	0	0	0	0	1	0
2009	3	2	2	1938	71	4	84	170	Korosten	2	3	0	0	0	0	0	0	1	0
2009	3	2	2	1985	24	3	44	162	Korosten	2	3	0	0	0	0	0	0	1	0
2009	3	2	2	1984	25	3	58	168	Korosten	2	3	0	0	0	0	0	0	1	0
2009	3	2	2	1983	26	3	55	160	Korosten	2	3	0	0	0	0	0	0	1	0
2009	3	2	2	1928	81	4	54	149	Korosten	2	3	0	0	0	0	0	0	1	0
2009	3	2	2	1938	71	4	81	160	Korosten	2	3	0	0	0	0	0	0	1	0
2009	3	2	2	1983	26	3	42	158	Korosten	2	3	0	0	0	0	0	0	1	0
2009	3	2	2	1938	71	4	80	159	Korosten	2	3	0	0	0	0	0	0	1	0
2009	3	2	2	1978	31	3	69	168	Korosten	2	3	0	0	0	0	0	0	1	0
2009	3	2	1	1955	54	3	99	176	Korosten	2	3	0	0	0	0	0	0	1	0
2009	3	2	1	1963	46	3	87	169	Korosten	2	3	0	0	0	0	0	0	1	0
2009	3	2	2	1941	68	4	75	155	Korosten	2	3	0	0	0	0	0	0	1	0
2009	3	2	2	1991	18	2	25	130	Korosten	2	3	0	0	0	0	0	0	1	0
2009	3	2	2	1941	68	4	73	153	Korosten	2	3	0	0	0	0	0	0	1	0
2009	3	2	2	1965	44	3	78	160	Korosten	2	3	0	0	0	0	0	0	1	0
2009	3	2	2	1936	73	4	62	157	Korosten	2	3	0	0	0	0	0	0	1	0
2009	3	2	2	1963	46	3	96	160	Korosten	2	3	0	0	0	0	0	0	1	0
2009	3	2	2	1946	63	4	89	157	Korosten	2	3	0	0	0	0	0	0	1	0
2009	3	2	2	1951	58	3	60	152	Korosten	2	3	0	0	0	0	0	0	1	0
2009	3	2	1	1980	29	3	61	164	Korosten	2	3	0	0	0	0	0	0	1	0
2009	3	2	2	1962	47	3	65	159	Korosten	2	3	0	0	0	0	0	0	1	0
2009	3	2	2	1942	67	4	77	151	Korosten	2	3	0	0	0	0	0	0	1	0
2009	3	2	1	1975	34	3	69	171	Korosten	2	3	0	0	0	0	0	0	1	0
2009	3	2	2	1959	50	3	69	159	Korosten	2	3	0	0	0	0	0	0	1	0
2009	3	2	2	1994	15	2	23	119	Korosten	2	3	0	0	0	0	0	0	1	0
2009	3	2	2	1977	32	3	49	158	Korosten	2	3	0	0	0	0	0	0	1	0
2009	3	2	1	1966	43	3	91	179	Korosten	2	3	0	0	0	0	0	0	1	0
2009	3	2	2	1939	70	4	69	156	Korosten	2	3	0	0	0	0	0	0	1	0
2009	3	2	1	1986	23	3	52	163	Korosten	2	3	0	0	0	0	0	0	1	0
2009	3	2	2	1936	73	4	85	167	Korosten	2	3	0	0	0	0	0	0	1	0
2009	3	2	2	1990	19	2	49	155	Korosten	2	3	0	0	0	0	0	0	1	0
2009	3	2	1	1986	23	3	63	180	Korosten	2	3	0	0	0	0	0	0	1	0
2009	3	2	2	1956	53	3	76	166	Korosten	2	3	0	0	0	0	0	0	1	0
2009	3	2	1	1932	77	4	67	156	Korosten	2	3	0	0	0	0	0	0	1	0
2009	3	2	2	1926	83	4	76	153	Korosten	2	3	0	0	0	0	0	0	1	0
2009	3	2	2	1966	43	3	88	165	Korosten	2	3	0	0	0	0	0	0	1	0
2009	3	2	2	1971	38	3	77	169	Korosten	2	3	0	0	0	0	0	0	1	0
2009	3	2	2	1971	38	3	63	173	Korosten	2	3	0	0	0	0	0	0	1	0
2009	3	2	2	1973	36	3	53	163	Korosten	2	3	0	0	0	0	0	0	1	0
2009	3	2	2	1956	53	3	74	151	Korosten	2	3	0	0	0	0	0	0	1	0
2009	3	2	1	1952	57	3	80	170	Korosten	2	3	0	0	0	0	0	0	1	0
2009	3	2	2	1932	77	4	70	151	Korosten	2	3	0	0	0	0	0	0	1	0
2009	3	2	2	1932	77	4	64	145	Korosten	2	3	0	0	0	0	0	0	1	0
2009	3	2	1	1979	30	3	85	186	Korosten	2	3	0	0	0	0	0	0	1	0
2009	3	2	2	1940	69	4	75	153	Korosten	2	3	0	0	0	0	0	0	1	0
2009	3	2	2	1936	73	4	66	152	Korosten	2	3	0	0	0	0	0	0	1	0
2009	3	2	2	1985	24	3	43	151	Korosten	2	3	0	0	0	0	0	0	1	0
2009	3	2	2	1969	40	3	51	153	Korosten	2	3	0	0	0	0	0	0	1	0
2009	3	2	2	1933	76	4	58	155	Korosten	2	3	0	0	0	0	0	0	1	0
2009	3	2	2	1944	65	4	59	155	Korosten	2	3	0	0	0	0	0	0	1	0
2009	3	2	2	1961	48	3	82	162	Korosten	2	3	0	0	0	0	0	0	1	0
2009	3	2	2	1984	25	3	51	161	Korosten	2	3	0	0	0	0	0	0	1	0
2009	3	2	1	1930	79	4	75	155	Korosten	2	3	0	0	0	0	0	0	1	0
2009	3	2	1	1954	55	3	62	159	Korosten	2	3	0	0	0	0	0	0	1	0
2009	3	2	2	1978	31	3	65	162	Korosten	2	3	0	0	0	0	0	0	1	0
2009	3	2	2	1956	53	3	64	162	Korosten	2	3	0	0	0	0	0	0	1	0
2009	3	2	2	1942	67	4	96	157	Korosten	2	3	0	0	0	0	0	0	1	0
2009	3	2	2	1949	60	3	92	172	Korosten	2	3	0	0	0	0	0	0	1	0
2009	3	2	2	1961	48	3	63	159	Korosten	2	3	0	0	0	0	0	0	1	0
2009	3	2	2	1928	81	4	67	153	Korosten	2	3	0	0	0	0	0	0	1	0
2009	3	2	2	1979	30	3	77	175	Korosten	2	3	0	0	0	0	0	0	1	0
2009	3	2	1	1949	60	3	80	170	Korosten	2	3	0	0	0	0	0	0	1	0
2009	3	2	1	1958	51	3	81	172	Korosten	2	3	0	0	0	0	0	0	1	0
2009	3	2	2	1976	33	3	89	168	Korosten	2	3	0	0	0	0	0	0	1	0
2009	3	2	1	1988	21	3	62	167	Korosten	2	3	0	0	0	0	0	0	1	0
2009	3	2	2	1952	57	3	76	150	Korosten	2	3	0	0	0	0	0	0	1	0
2009	3	2	2	1978	31	3	58	150	Korosten	2	3	0	0	0	0	0	0	1	0
2009	3	2	2	1985	24	3	53	164	Korosten	2	3	0	0	0	0	0	0	1	0
2009	3	2	2	1923	86	4	66	150	Korosten	2	3	0	0	0	0	0	0	1	0
2009	3	2	2	1948	61	4	76	159	Korosten	2	3	0	0	0	0	0	0	1	0
2009	3	2	1	1958	51	3	89	175	Korosten	2	3	0	0	0	0	0	0	1	0
2009	3	2	2	1957	52	3	91	154	Korosten	2	3	0	0	0	0	0	0	1	0
2009	3	2	2	1942	67	4	83	157	Korosten	2	3	0	0	0	0	0	0	1	0
2009	3	2	1	1971	38	3	69	173	Korosten	2	3	0	0	0	0	0	0	1	0
2009	3	2	2	1962	47	3	68	167	Korosten	2	3	0	0	0	0	0	0	1	0
2009	3	2	1	1988	21	3	37	149	Korosten	2	3	0	0	0	0	0	0	1	0
2009	3	2	2	1941	68	4	92	154	Korosten	2	3	0	0	0	0	0	0	1	0
2009	3	2	1	1988	21	3	43	155	Korosten	2	3	0	0	0	0	0	0	1	0
2009	3	2	2	1937	72	4	69	166	Korosten	2	3	0	0	0	0	0	0	1	0
2009	3	2	1	1927	82	4	85	160	Korosten	2	3	0	0	0	0	0	0	1	0
2009	3	2	1	1952	57	3	63	164	Korosten	2	3	0	0	0	0	0	0	1	0
2009	3	2	2	1968	41	3	94	164	Korosten	2	3	0	0	0	0	0	0	1	0
2009	3	2	2	1937	72	4	72	171	Korosten	2	3	0	0	0	0	0	0	1	0
2009	3	2	1	1937	72	4	73	170	Korosten	2	3	0	0	0	0	0	0	1	0
2009	3	2	2	1984	25	3	52	167	Korosten	2	3	0	0	0	0	0	0	1	0
2009	3	2	2	1937	72	4	63	166	Korosten	2	3	0	0	0	0	0	0	1	0
2009	3	2	2	1984	25	3	68	164	Korosten	2	3	0	0	0	0	0	0	1	0
2009	4	2	2	1950	59	3	58	156	Korosten	2	3	0	0	0	0	0	0	1	0
2009	4	2	1	1969	40	3	77	172	Korosten	2	3	0	0	0	0	0	0	1	0
2009	4	2	2	1931	78	4	72	153	Korosten	2	3	0	0	0	0	0	0	1	0
2009	4	2	2	1939	70	4	63	159	Korosten	2	3	0	0	0	0	0	0	1	0
2009	4	2	2	1937	72	4	61	152	Korosten	2	3	0	0	0	0	0	0	1	0
2009	4	2	2	1978	31	3	59	164	Korosten	2	3	0	0	0	0	0	0	1	0
2009	4	2	1	1950	59	3	75	168	Korosten	2	3	0	0	0	0	0	0	1	0
2009	4	2	1	1985	24	3	46	159	Korosten	2	3	0	0	0	0	0	0	1	0
2009	4	2	1	1935	74	4	71	166	Korosten	2	3	0	0	0	0	0	0	1	0
2009	4	2	1	1970	39	3	80	173	Korosten	2	3	0	0	0	0	0	0	1	0
2009	4	2	2	1948	61	4	74	168	Korosten	2	3	0	0	0	0	0	0	1	0
2009	4	2	1	1973	36	3	72	177	Korosten	2	3	0	0	0	0	0	0	1	0
2009	4	2	2	1994	15	2	29	117	Korosten	2	3	0	0	0	0	0	0	1	0
2009	4	2	1	1964	45	3	84	173	Korosten	2	3	0	0	0	0	0	0	1	0
2009	4	2	1	1986	23	3	52	160	Korosten	2	3	0	0	0	0	0	0	1	0
2009	4	2	2	1971	38	3	58	159	Korosten	2	3	0	0	0	0	0	0	1	0
2009	4	2	2	1962	47	3	51	163	Korosten	2	3	0	0	0	0	0	0	1	0
2009	4	2	2	1942	67	4	93	156	Korosten	2	3	0	0	0	0	0	0	1	0
2009	4	2	2	1976	33	3	87	168	Korosten	2	3	0	0	0	0	0	0	1	0
2009	4	2	2	1980	29	3	68	157	Korosten	2	3	0	0	0	0	0	0	1	0
2009	4	2	1	1988	21	3	41	148	Korosten	2	3	0	0	0	0	0	0	1	0
2009	4	2	1	1931	78	4	62	166	Korosten	2	3	0	0	0	0	0	0	1	0
2009	4	2	1	1967	42	3	67	166	Korosten	2	3	0	0	0	0	0	0	1	0
2009	4	2	2	1952	57	3	45	156	Korosten	2	3	0	0	0	0	0	0	1	0
2009	4	2	2	1966	43	3	76	159	Korosten	2	3	0	0	0	0	0	0	1	0
2009	4	2	1	1941	68	4	97	170	Korosten	2	3	0	0	0	0	0	0	1	0
2009	4	2	1	1986	23	3	44	154	Korosten	2	3	0	0	0	0	0	0	1	0
2009	4	2	1	1986	23	3	61	164	Korosten	2	3	0	0	0	0	0	0	1	0
2009	4	2	2	1963	46	3	62	161	Korosten	2	3	0	0	0	0	0	0	1	0
2009	4	2	1	1941	68	4	90	174	Korosten	2	3	0	0	0	0	0	0	1	0
2009	4	2	2	1983	26	3	48	156	Korosten	2	3	0	0	0	0	0	0	1	0
2009	4	2	2	1985	24	3	50	160	Korosten	2	3	0	0	0	0	0	0	1	0
2009	4	2	2	1951	58	3	85	157	Korosten	2	3	0	0	0	0	0	0	1	0
2009	4	2	2	1962	47	3	74	164	Korosten	2	3	0	0	0	0	0	0	1	0
2009	4	2	2	1955	54	3	69	159	Korosten	2	3	0	0	0	0	0	0	1	0
2009	4	2	2	1989	20	2	38	150	Korosten	2	3	0	0	0	0	0	0	1	0
2009	4	2	2	1967	42	3	60	160	Korosten	2	3	0	0	0	0	0	0	1	0
2009	4	2	1	1945	64	4	73	157	Korosten	2	3	0	0	0	0	0	0	1	0
2009	4	2	2	1944	65	4	96	170	Korosten	2	3	0	0	0	0	0	0	1	0
2009	4	2	2	1955	54	3	69	167	Korosten	2	3	0	0	0	0	0	0	1	0
2009	4	2	2	1964	45	3	60	150	Korosten	2	3	0	0	0	0	0	0	1	0
2009	4	2	1	1955	54	3	80	176	Korosten	2	3	0	0	0	0	0	0	1	0
2009	4	2	2	1954	55	3	87	160	Korosten	2	3	0	0	0	0	0	0	1	0
2009	4	2	2	1962	47	3	62	163	Korosten	2	3	0	0	0	0	0	0	1	0
2009	4	2	2	1986	23	3	44	152	Korosten	2	3	0	0	0	0	0	0	1	0
2009	4	2	2	1935	74	4	86	147	Korosten	2	3	0	0	0	0	0	0	1	0
2009	4	2	2	1952	57	3	88	160	Korosten	2	3	0	0	0	0	0	0	1	0
2009	4	2	1	1930	79	4	62	163	Korosten	2	3	0	0	0	0	0	0	1	0
2009	4	2	1	1969	40	3	63	159	Korosten	2	3	0	0	0	0	0	0	1	0
2009	4	2	1	1977	32	3	72	177	Korosten	2	3	0	0	0	0	0	0	1	0
2009	4	2	2	1986	23	3	62	162	Korosten	2	3	0	0	0	0	0	0	1	0
2009	4	2	2	1974	35	3	57	155	Korosten	2	3	0	0	0	0	0	0	1	0
2009	4	2	2	1958	51	3	57	154	Korosten	2	3	0	0	0	0	0	0	1	0
2009	4	2	1	1994	15	2	23	121	Korosten	2	3	0	0	0	0	0	0	1	0
2009	4	2	2	1994	15	2	22	116	Korosten	2	3	0	0	0	0	0	0	1	0
2009	4	2	2	1994	15	2	21	112	Korosten	2	3	0	0	0	0	0	0	1	0
2009	4	2	2	1994	15	2	25	125	Korosten	2	3	0	0	0	0	0	0	1	0
2009	4	2	1	1995	14	2	24	115	Korosten	2	3	0	0	0	0	0	0	1	0
2009	4	2	2	1994	15	2	22	117	Korosten	2	3	0	0	0	0	0	0	1	0
2009	4	2	2	1994	15	2	21	115	Korosten	2	3	0	0	0	0	0	0	1	0
2009	4	2	1	1994	15	2	23	120	Korosten	2	3	0	0	0	0	0	0	1	0
2009	4	2	2	1994	15	2	23	119	Korosten	2	3	0	0	0	0	0	0	1	0
2009	4	2	1	1994	15	2	28	125	Korosten	2	3	0	0	0	0	0	0	1	0
2009	4	2	2	1994	15	2	22	111	Korosten	2	3	0	0	0	0	0	0	1	0
2009	4	2	2	1995	14	2	18	110	Korosten	2	3	0	0	0	0	0	0	1	0
2009	4	2	2	1994	15	2	25	123	Korosten	2	3	0	0	0	0	0	0	1	0
2009	4	2	1	1988	21	3	61	155	Korosten	2	3	0	0	0	0	0	0	1	0
2009	4	2	2	1945	64	4	50	155	Korosten	2	3	0	0	0	0	0	0	1	0
2009	4	2	2	1959	50	3	83	161	Korosten	2	3	0	0	0	0	0	0	1	0
2009	4	2	2	1934	75	4	72	155	Korosten	2	3	0	0	0	0	0	0	1	0
2009	4	2	2	1989	20	2	38	138	Korosten	2	3	0	0	0	0	0	0	1	0
2009	4	2	2	1995	14	2	22	111	Korosten	2	3	0	0	0	0	0	0	1	0
2009	4	2	1	1995	14	2	23	119	Korosten	2	3	0	0	0	0	0	0	1	0
2009	4	2	2	1995	14	2	16	109	Korosten	2	3	0	0	0	0	0	0	1	0
2009	4	2	1	1995	14	2	20	111	Korosten	2	3	0	0	0	0	0	0	1	0
2009	4	2	1	1995	14	2	15	100	Korosten	2	3	0	0	0	0	0	0	1	0
2009	4	2	1	1995	14	2	18	111	Korosten	2	3	0	0	0	0	0	0	1	0
2009	4	2	2	1995	14	2	18	106	Korosten	2	3	0	0	0	0	0	0	1	0
2009	4	2	1	1995	14	2	23	113	Korosten	2	3	0	0	0	0	0	0	1	0
2009	4	2	1	1995	14	2	21	112	Korosten	2	3	0	0	0	0	0	0	1	0
2009	4	2	1	1995	14	2	18	110	Korosten	2	3	0	0	0	0	0	0	1	0
2009	4	2	1	1995	14	2	19	111	Korosten	2	3	0	0	0	0	0	0	1	0
2009	4	2	2	1995	14	2	18	109	Korosten	2	3	0	0	0	0	0	0	1	0
2009	4	2	1	1995	14	2	17	107	Korosten	2	3	0	0	0	0	0	0	1	0
2009	4	2	2	1993	16	2	21	121	Korosten	2	3	0	0	0	0	0	0	1	0
2009	4	2	2	1952	57	3	79	170	Korosten	2	3	0	0	0	0	0	0	1	0
2009	4	2	2	1931	78	4	99	161	Korosten	2	3	0	0	0	0	0	0	1	0
2009	4	2	2	1936	73	4	66	137	Korosten	2	3	0	0	0	0	0	0	1	0
2009	4	2	2	1953	56	3	79	154	Korosten	2	3	0	0	0	0	0	0	1	0
2009	4	2	2	1932	77	4	66	154	Korosten	2	3	0	0	0	0	0	0	1	0
2009	4	2	2	1961	48	3	94	162	Korosten	2	3	0	0	0	0	0	0	1	0
2009	4	2	1	1958	51	3	63	169	Korosten	2	3	0	0	0	0	0	0	1	0
2009	4	2	1	1930	79	4	70	156	Korosten	2	3	0	0	0	0	0	0	1	0
2009	4	2	2	1956	53	3	93	157	Korosten	2	3	0	0	0	0	0	0	1	0
2009	4	2	1	1935	74	4	95	165	Korosten	2	3	0	0	0	0	0	0	1	0
2009	4	2	1	1937	72	4	76	166	Korosten	2	3	0	0	0	0	0	0	1	0
2009	4	2	2	1962	47	3	95	170	Korosten	2	3	0	0	0	0	0	0	1	0
2009	4	2	2	1968	41	3	76	150	Korosten	2	3	0	0	0	0	0	0	1	0
2009	4	2	2	1986	23	3	56	156	Korosten	2	3	0	0	0	0	0	0	1	0
2009	4	2	1	1993	16	2	26	126	Korosten	2	3	0	0	0	0	0	0	1	0
2009	4	2	1	1961	48	3	73	174	Korosten	2	3	0	0	0	0	0	0	1	0
2009	4	2	1	1981	28	3	78	177	Korosten	2	3	0	0	0	0	0	0	1	0
2009	4	2	2	1935	74	4	65	149	Korosten	2	3	0	0	0	0	0	0	1	0
2009	4	2	1	1930	79	4	81	167	Korosten	2	3	0	0	0	0	0	0	1	0
2009	4	2	1	1986	23	3	42	152	Korosten	2	3	0	0	0	0	0	0	1	0
2009	4	2	2	1945	64	4	73	146	Korosten	2	3	0	0	0	0	0	0	1	0
2009	4	2	2	1984	25	3	54	162	Korosten	2	3	0	0	0	0	0	0	1	0
2009	4	2	2	1986	23	3	40	155	Korosten	2	3	0	0	0	0	0	0	1	0
2009	4	2	1	1984	25	3	55	175	Korosten	2	3	0	0	0	0	0	0	1	0
2009	4	2	2	1972	37	3	58	161	Korosten	2	3	0	0	0	0	0	0	1	0
2009	4	2	1	1958	51	3	68	170	Korosten	2	3	0	0	0	0	0	0	1	0
2009	4	2	2	1947	62	4	96	163	Korosten	2	3	0	0	0	0	0	0	1	0
2009	4	2	1	1984	25	3	57	164	Korosten	2	3	0	0	0	0	0	0	1	0
2009	4	2	2	1951	58	3	91	160	Korosten	2	3	0	0	0	0	0	0	1	0
2009	4	2	2	1985	24	3	67	162	Korosten	2	3	0	0	0	0	0	0	1	0
2009	4	2	1	1992	17	2	28	132	Korosten	2	3	0	0	0	0	0	0	1	0
2009	4	2	2	1969	40	3	53	160	Korosten	2	3	0	0	0	0	0	0	1	0
2009	4	2	2	1966	43	3	65	171	Korosten	2	3	0	0	0	0	0	0	1	0
2009	4	2	2	1988	21	3	32	136	Korosten	2	3	0	0	0	0	0	0	1	0
2009	4	2	2	1936	73	4	25	117	Korosten	2	3	0	0	0	0	0	0	1	0
2009	4	2	1	1986	23	3	62	166	Korosten	2	3	0	0	0	0	0	0	1	0
2009	4	2	1	1986	23	3	40	143	Korosten	2	3	0	0	0	0	0	0	1	0
2009	4	2	1	1993	16	2	24	122	Korosten	2	3	0	0	0	0	0	0	1	0
2009	4	2	2	1973	36	3	56	155	Korosten	2	3	0	0	0	0	0	0	1	0
2009	4	2	2	1987	22	3	41	152	Korosten	2	3	0	0	0	0	0	0	1	0
2009	4	2	1	1984	25	3	65	176	Korosten	2	3	0	0	0	0	0	0	1	0
2009	4	2	2	1947	62	4	68	156	Korosten	2	3	0	0	0	0	0	0	1	0
2009	4	2	2	1950	59	3	74	160	Korosten	2	3	0	0	0	0	0	0	1	0
2009	4	2	1	1940	69	4	83	165	Korosten	2	3	0	0	0	0	0	0	1	0
2009	4	2	2	1986	23	3	37	137	Korosten	2	3	0	0	0	0	0	0	1	0
2009	4	2	2	1974	35	3	92	169	Korosten	2	3	0	0	0	0	0	0	1	0
2009	4	2	2	1992	17	2	36	135	Korosten	2	3	0	0	0	0	0	0	1	0
2009	4	2	2	1987	22	3	52	154	Korosten	2	3	0	0	0	0	0	0	1	0
2009	4	2	2	1960	49	3	95	167	Korosten	2	3	0	0	0	0	0	0	1	0
2009	4	2	1	1962	47	3	56	158	Korosten	2	3	0	0	0	0	0	0	1	0
2009	4	2	2	1943	66	4	65	154	Korosten	2	3	0	0	0	0	0	0	1	0
2009	4	2	2	1985	24	3	49	160	Korosten	2	3	0	0	0	0	0	0	1	0
2009	4	2	1	1958	51	3	82	170	Korosten	2	3	0	0	0	0	0	0	1	0
2009	4	2	2	1978	31	3	58	160	Korosten	2	3	0	0	0	0	0	0	1	0
2009	4	2	2	1993	16	2	21	120	Korosten	2	3	0	0	0	0	0	0	1	0
2009	4	2	2	1980	29	3	62	162	Korosten	2	3	0	0	0	0	0	0	1	0
2009	4	2	1	1977	32	3	75	177	Korosten	2	3	0	0	0	0	0	0	1	0
2009	4	2	2	1932	77	4	89	154	Korosten	2	3	0	0	0	0	0	0	1	0
2009	4	2	2	1965	44	3	61	156	Korosten	2	3	0	0	0	0	0	0	1	0
2009	4	2	1	1921	88	4	84	170	Korosten	2	3	0	0	0	0	0	0	1	0
2009	4	2	2	1995	14	2	21	115	Korosten	2	3	0	0	0	0	0	0	1	0
2009	4	2	2	1967	42	3	66	170	Korosten	2	3	0	0	0	0	0	0	1	0
2009	4	2	2	1969	40	3	52	164	Korosten	2	3	0	0	0	0	0	0	1	0
2009	4	2	1	1986	23	3	71	173	Korosten	2	3	0	0	0	0	0	0	1	0
2009	4	2	2	1982	27	3	52	153	Korosten	2	3	0	0	0	0	0	0	1	0
2009	4	2	1	1993	16	2	20	117	Korosten	2	3	0	0	0	0	0	0	1	0
2009	4	2	2	1986	23	3	43	160	Korosten	2	3	0	0	0	0	0	0	1	0
2009	4	2	2	1954	55	3	82	163	Korosten	2	3	0	0	0	0	0	0	1	0
2009	4	2	2	1948	61	4	94	166	Korosten	2	3	0	0	0	0	0	0	1	0
2009	4	2	2	1951	58	3	88	161	Korosten	2	3	0	0	0	0	0	0	1	0
2009	4	2	2	1938	71	4	70	150	Korosten	2	3	0	0	0	0	0	0	1	0
2009	4	2	1	1994	15	2	23	121	Korosten	2	3	0	0	0	0	0	0	1	0
2009	4	2	2	1970	39	3	62	167	Korosten	2	3	0	0	0	0	0	0	1	0
2009	4	2	1	1951	58	3	98	177	Korosten	2	3	0	0	0	0	0	0	1	0
2009	4	2	2	1935	74	4	78	154	Korosten	2	3	0	0	0	0	0	0	1	0
2009	4	2	1	1944	65	4	91	174	Korosten	2	3	0	0	0	0	0	0	1	0
2009	4	2	1	1940	69	4	71	160	Korosten	2	3	0	0	0	0	0	0	1	0
2009	4	2	2	1995	14	2	20	117	Korosten	2	3	0	0	0	0	0	0	1	0
2009	4	2	2	1954	55	3	70	161	Korosten	2	3	0	0	0	0	0	0	1	0
2009	4	2	1	1984	25	3	71	190	Korosten	2	3	0	0	0	0	0	0	1	0
2009	4	2	2	1990	19	2	30	132	Korosten	2	3	0	0	0	0	0	0	1	0
2009	4	2	2	1939	70	4	96	163	Korosten	2	3	0	0	0	0	0	0	1	0
2009	4	2	1	1990	19	2	28	137	Korosten	2	3	0	0	0	0	0	0	1	0
2009	4	2	2	1990	19	2	39	146	Korosten	2	3	0	0	0	0	0	0	1	0
2009	4	2	1	1934	75	4	75	163	Korosten	2	3	0	0	0	0	0	0	1	0
2009	4	2	1	1959	50	3	67	170	Korosten	2	3	0	0	0	0	0	0	1	0
2009	4	2	2	1934	75	4	63	147	Korosten	2	3	0	0	0	0	0	0	1	0
2009	4	2	2	1985	24	3	53	165	Korosten	2	3	0	0	0	0	0	0	1	0
2009	4	2	1	1986	23	3	70	171	Korosten	2	3	0	0	0	0	0	0	1	0
2009	4	2	2	1991	18	2	23	129	Korosten	2	3	0	0	0	0	0	0	1	0
2009	4	2	2	1991	18	2	26	131	Korosten	2	3	0	0	0	0	0	0	1	0
2009	4	2	2	1934	75	4	65	151	Korosten	2	3	0	0	0	0	0	0	1	0
2009	4	2	2	1979	30	3	62	157	Korosten	2	3	0	0	0	0	0	0	1	0
2009	4	2	2	1995	14	2	22	111	Korosten	2	3	0	0	0	0	0	0	1	0
2009	4	2	2	1972	37	3	69	155	Korosten	2	3	0	0	0	0	0	0	1	0
2009	4	2	2	1958	51	3	69	156	Korosten	2	3	0	0	0	0	0	0	1	0
2009	4	2	1	1938	71	4	60	167	Korosten	2	3	0	0	0	0	0	0	1	0
2009	4	2	1	1990	19	2	36	147	Korosten	2	3	0	0	0	0	0	0	1	0
2009	4	2	2	1936	73	4	77	154	Korosten	2	3	0	0	0	0	0	0	1	0
2009	4	2	2	1953	56	3	58	153	Korosten	2	3	0	0	0	0	0	0	1	0
2009	4	2	1	1986	23	3	51	159	Korosten	2	3	0	0	0	0	0	0	1	0
2009	4	2	1	1986	23	3	79	175	Korosten	2	3	0	0	0	0	0	0	1	0
2009	4	2	2	1986	23	3	46	158	Korosten	2	3	0	0	0	0	0	0	1	0
2009	4	2	2	1986	23	3	57	170	Korosten	2	3	0	0	0	0	0	0	1	0
2009	4	2	2	1951	58	3	71	159	Korosten	2	3	0	0	0	0	0	0	1	0
2009	4	2	2	1941	68	4	91	156	Korosten	2	3	0	0	0	0	0	0	1	0
2009	4	2	2	1990	19	2	32	130	Korosten	2	3	0	0	0	0	0	0	1	0
2009	4	2	2	1990	19	2	33	132	Korosten	2	3	0	0	0	0	0	0	1	0
2009	4	2	1	1949	60	3	95	165	Korosten	2	3	0	0	0	0	0	0	1	0
2009	4	2	2	1937	72	4	87	148	Korosten	2	3	0	0	0	0	0	0	1	0
2009	4	2	2	1953	56	3	62	154	Korosten	2	3	0	0	0	0	0	0	1	0
2009	4	2	2	1983	26	3	71	168	Korosten	2	3	0	0	0	0	0	0	1	0
2009	4	2	2	1984	25	3	73	168	Korosten	2	3	0	0	0	0	0	0	1	0
2009	4	2	1	1952	57	3	67	160	Korosten	2	3	0	0	0	0	0	0	1	0
2009	4	2	1	1937	72	4	95	188	Korosten	2	3	0	0	0	0	0	0	1	0
2009	4	2	2	1937	72	4	99	159	Korosten	2	3	0	0	0	0	0	0	1	0
2009	4	2	1	1989	20	2	39	148	Korosten	2	3	0	0	0	0	0	0	1	0
2009	4	2	2	1988	21	3	51	159	Korosten	2	3	0	0	0	0	0	0	1	0
2009	4	2	2	1961	48	3	57	151	Korosten	2	3	0	0	0	0	0	0	1	0
2009	4	2	1	1994	15	2	26	126	Korosten	2	3	0	0	0	0	0	0	1	0
2009	4	2	2	1972	37	3	86	163	Korosten	2	3	0	0	0	0	0	0	1	0
2009	4	2	2	1992	17	2	33	130	Korosten	2	3	0	0	0	0	0	0	1	0
2009	4	2	1	1994	15	2	24	125	Korosten	2	3	0	0	0	0	0	0	1	0
2009	4	2	1	1984	25	3	71	176	Korosten	2	3	0	0	0	0	0	0	1	0
2009	4	2	2	1987	22	3	51	159	Korosten	2	3	0	0	0	0	0	0	1	0
2009	4	2	1	1993	16	2	25	123	Korosten	2	3	0	0	0	0	0	0	1	0
2009	4	2	2	1986	23	3	65	166	Korosten	2	3	0	0	0	0	0	0	1	0
2009	4	2	2	1951	58	3	47	144	Korosten	2	3	0	0	0	0	0	0	1	0
2009	4	2	2	1976	33	3	62	171	Korosten	2	3	0	0	0	0	0	0	1	0
2009	4	2	2	1980	29	3	64	166	Korosten	2	3	0	0	0	0	0	0	1	0
2009	4	2	2	1987	22	3	50	161	Korosten	2	3	0	0	0	0	0	0	1	0
2009	4	2	2	1970	39	3	73	160	Korosten	2	3	0	0	0	0	0	0	1	0
2009	4	2	1	1937	72	4	91	170	Korosten	2	3	0	0	0	0	0	0	1	0
2009	4	2	1	1974	35	3	83	167	Korosten	2	3	0	0	0	0	0	0	1	0
2009	4	2	2	1931	78	4	64	150	Korosten	2	3	0	0	0	0	0	0	1	0
2009	4	2	2	1989	20	2	32	137	Korosten	2	3	0	0	0	0	0	0	1	0
2009	4	2	2	1927	82	4	66	142	Korosten	2	3	0	0	0	0	0	0	1	0
2009	4	2	2	1952	57	3	87	156	Korosten	2	3	0	0	0	0	0	0	1	0
2009	4	2	2	1989	20	2	34	147	Korosten	2	3	0	0	0	0	0	0	1	0
2009	4	2	2	1986	23	3	53	162	Korosten	2	3	0	0	0	0	0	0	1	0
2009	4	2	1	1987	22	3	50	157	Korosten	2	3	0	0	0	0	0	0	1	0
2009	4	2	2	1983	26	3	47	154	Korosten	2	3	0	0	0	0	0	0	1	0
2009	4	2	1	1966	43	3	79	167	Korosten	2	3	0	0	0	0	0	0	1	0
2009	4	2	1	1984	25	3	65	182	Korosten	2	3	0	0	0	0	0	0	1	0
2009	4	2	2	1939	70	4	64	152	Korosten	2	3	0	0	0	0	0	0	1	0
2009	4	2	1	1946	63	4	80	167	Korosten	2	3	0	0	0	0	0	0	1	0
2009	4	2	1	1980	29	3	72	180	Korosten	2	3	0	0	0	0	0	0	1	0
2009	4	2	2	1989	20	2	33	142	Korosten	2	3	0	0	0	0	0	0	1	0
2009	4	2	2	1994	15	2	24	117	Korosten	2	3	0	0	0	0	0	0	1	0
2009	4	2	2	1938	71	4	57	149	Korosten	2	3	0	0	0	0	0	0	1	0
2009	4	2	1	1984	25	3	90	175	Korosten	2	3	0	0	0	0	0	0	1	0
2009	4	2	2	1926	83	4	64	150	Korosten	2	3	0	0	0	0	0	0	1	0
2009	4	2	1	1987	22	3	50	165	Korosten	2	3	0	0	0	0	0	0	1	0
2009	4	2	2	1947	62	4	87	150	Korosten	2	3	0	0	0	0	0	0	1	0
2009	4	2	1	1991	18	2	34	139	Korosten	2	3	0	0	0	0	0	0	1	0
2009	4	2	2	1947	62	4	64	161	Korosten	2	3	0	0	0	0	0	0	1	0
2009	4	2	2	1941	68	4	73	151	Korosten	2	3	0	0	0	0	0	0	1	0
2009	4	2	1	1991	18	2	36	143	Korosten	2	3	0	0	0	0	0	0	1	0
2009	4	2	1	1990	19	2	31	137	Korosten	2	3	0	0	0	0	0	0	1	0
2009	4	2	2	1989	20	2	29	138	Korosten	2	3	0	0	0	0	0	0	1	0
2009	4	2	2	1993	16	2	20	118	Korosten	2	3	0	0	0	0	0	0	1	0
2009	4	2	2	1954	55	3	67	159	Korosten	2	3	0	0	0	0	0	0	1	0
2009	4	2	2	1973	36	3	51	162	Korosten	2	3	0	0	0	0	0	0	1	0
2009	4	2	2	1988	21	3	32	145	Korosten	2	3	0	0	0	0	0	0	1	0
2009	4	2	2	1990	19	2	31	137	Korosten	2	3	0	0	0	0	0	0	1	0
2009	4	2	2	1954	55	3	67	161	Korosten	2	3	0	0	0	0	0	0	1	0
2009	4	2	1	1928	81	4	78	166	Korosten	2	3	0	0	0	0	0	0	1	0
2009	4	2	1	1951	58	3	99	180	Korosten	2	3	0	0	0	0	0	0	1	0
2009	4	2	1	1984	25	3	61	174	Korosten	2	3	0	0	0	0	0	0	1	0
2009	4	2	1	1983	26	3	61	166	Korosten	2	3	0	0	0	0	0	0	1	0
2009	4	2	2	1946	63	4	86	147	Korosten	2	3	0	0	0	0	0	0	1	0
2009	4	2	1	1929	80	4	71	166	Korosten	2	3	0	0	0	0	0	0	1	0
2009	4	2	2	1946	63	4	74	158	Korosten	2	3	0	0	0	0	0	0	1	0
2009	4	2	2	1939	70	4	66	152	Korosten	2	3	0	0	0	0	0	0	1	0
2009	4	2	2	1922	87	4	74	154	Korosten	2	3	0	0	0	0	0	0	1	0
2009	4	2	1	1975	34	3	84	177	Korosten	2	3	0	0	0	0	0	0	1	0
2009	4	2	2	1993	16	2	28	128	Korosten	2	3	0	0	0	0	0	0	1	0
2009	4	2	2	1960	49	3	67	161	Korosten	2	3	0	0	0	0	0	0	1	0
2009	4	2	1	1965	44	3	76	175	Korosten	2	3	0	0	0	0	0	0	1	0
2009	4	2	1	1974	35	3	65	173	Korosten	2	3	0	0	0	0	0	0	1	0
2009	4	2	2	1965	44	3	75	157	Korosten	2	3	0	0	0	0	0	0	1	0
2009	4	2	2	1927	82	4	66	156	Korosten	2	3	0	0	0	0	0	0	1	0
2009	4	2	2	1992	17	2	36	130	Korosten	2	3	0	0	0	0	0	0	1	0
2009	4	2	2	1936	73	4	75	162	Korosten	2	3	0	0	0	0	0	0	1	0
2009	4	2	1	1983	26	3	70	163	Korosten	2	3	0	0	0	0	0	0	1	0
2009	4	2	1	1983	26	3	71	166	Korosten	2	3	0	0	0	0	0	0	1	0
2009	4	2	2	1966	43	3	72	155	Korosten	2	3	0	0	0	0	0	0	1	0
2009	4	2	1	1969	40	3	78	170	Korosten	2	3	0	0	0	0	0	0	1	0
2009	4	2	2	1936	73	4	84	150	Korosten	2	3	0	0	0	0	0	0	1	0
2009	4	2	2	1978	31	3	74	164	Korosten	2	3	0	0	0	0	0	0	1	0
2009	4	2	1	1952	57	3	76	159	Korosten	2	3	0	0	0	0	0	0	1	0
2009	4	2	2	1946	63	4	75	152	Korosten	2	3	0	0	0	0	0	0	1	0
2009	4	2	2	1987	22	3	53	160	Korosten	2	3	0	0	0	0	0	0	1	0
2009	4	2	2	1930	79	4	70	153	Korosten	2	3	0	0	0	0	0	0	1	0
2009	4	2	2	1937	72	4	87	150	Korosten	2	3	0	0	0	0	0	0	1	0
2009	4	2	2	1958	51	3	56	156	Korosten	2	3	0	0	0	0	0	0	1	0
2009	4	2	1	1949	60	3	62	165	Korosten	2	3	0	0	0	0	0	0	1	0
2009	4	2	1	1987	22	3	43	151	Korosten	2	3	0	0	0	0	0	0	1	0
2009	4	2	2	1960	49	3	58	160	Korosten	2	3	0	0	0	0	0	0	1	0
2009	4	2	2	1973	36	3	54	160	Korosten	2	3	0	0	0	0	0	0	1	0
2009	4	2	2	1985	24	3	63	164	Korosten	2	3	0	0	0	0	0	0	1	0
2009	4	2	1	1958	51	3	83	177	Korosten	2	3	0	0	0	0	0	0	1	0
2009	4	2	2	1966	43	3	79	153	Korosten	2	3	0	0	0	0	0	0	1	0
2009	4	2	2	1959	50	3	68	156	Korosten	2	3	0	0	0	0	0	0	1	0
2009	4	2	2	1949	60	3	85	161	Korosten	2	3	0	0	0	0	0	0	1	0
2009	4	2	2	1946	63	4	69	168	Korosten	2	3	0	0	0	0	0	0	1	0
2009	4	2	2	1990	19	2	31	130	Korosten	2	3	0	0	0	0	0	0	1	0
2009	4	2	2	1967	42	3	57	157	Korosten	2	3	0	0	0	0	0	0	1	0
2009	4	2	2	1929	80	4	73	156	Korosten	2	3	0	0	0	0	0	0	1	0
2009	4	2	2	1976	33	3	73	167	Korosten	2	3	0	0	0	0	0	0	1	0
2009	4	2	1	1927	82	4	81	163	Korosten	2	3	0	0	0	0	0	0	1	0
2009	4	2	2	1986	23	3	61	157	Korosten	2	3	0	0	0	0	0	0	1	0
2009	4	2	2	1987	22	3	46	156	Korosten	2	3	0	0	0	0	0	0	1	0
2009	4	2	2	1937	72	4	65	161	Korosten	2	3	0	0	0	0	0	0	1	0
2009	4	2	2	1986	23	3	58	157	Korosten	2	3	0	0	0	0	0	0	1	0
2009	4	2	2	1987	22	3	49	157	Korosten	2	3	0	0	0	0	0	0	1	0
2009	4	2	1	1988	21	3	36	141	Korosten	2	3	0	0	0	0	0	0	1	0
2009	4	2	2	1989	20	2	36	139	Korosten	2	3	0	0	0	0	0	0	1	0
2009	4	2	1	1929	80	4	75	166	Korosten	2	3	0	0	0	0	0	0	1	0
2009	4	2	1	1992	17	2	23	121	Korosten	2	3	0	0	0	0	0	0	1	0
2009	4	2	2	1971	38	3	52	160	Korosten	2	3	0	0	0	0	0	0	1	0
2009	4	2	2	1974	35	3	43	146	Korosten	2	3	0	0	0	0	0	0	1	0
2009	4	2	1	1948	61	4	82	174	Korosten	2	3	0	0	0	0	0	0	1	0
2009	4	2	1	1961	48	3	111	182	Korosten	2	3	0	0	0	0	0	0	1	0
2009	4	2	2	1988	21	3	47	160	Korosten	2	3	0	0	0	0	0	0	1	0
2009	4	2	2	1994	15	2	22	115	Korosten	2	3	0	0	0	0	0	0	1	0
2009	4	2	1	1989	20	2	32	139	Korosten	2	3	0	0	0	0	0	0	1	0
2009	4	2	2	1958	51	3	69	155	Korosten	2	3	0	0	0	0	0	0	1	0
2009	4	2	2	1948	61	4	84	165	Korosten	2	3	0	0	0	0	0	0	1	0
2009	4	2	1	1965	44	3	72	181	Korosten	2	3	0	0	0	0	0	0	1	0
2009	4	2	2	1964	45	3	75	160	Korosten	2	3	0	0	0	0	0	0	1	0
2009	4	2	1	1960	49	3	53	163	Korosten	2	3	0	0	0	0	0	0	1	0
2009	4	2	1	1980	29	3	70	182	Korosten	2	3	0	0	0	0	0	0	1	0
2009	4	2	1	1934	75	4	93	176	Korosten	2	3	0	0	0	0	0	0	1	0
2009	4	2	2	1954	55	3	76	146	Korosten	2	3	0	0	0	0	0	0	1	0
2009	4	2	2	1987	22	3	57	158	Korosten	2	3	0	0	0	0	0	0	1	0
2009	4	2	2	1989	20	2	44	153	Korosten	2	3	0	0	0	0	0	0	1	0
2009	4	2	2	1987	22	3	48	156	Korosten	2	3	0	0	0	0	0	0	1	0
2009	4	2	1	1986	23	3	49	157	Korosten	2	3	0	0	0	0	0	0	1	0
2009	4	2	1	1948	61	4	98	178	Korosten	2	3	0	0	0	0	0	0	1	0
2009	4	2	2	1989	20	2	51	159	Korosten	2	3	0	0	0	0	0	0	1	0
2009	4	2	1	1988	21	3	45	160	Korosten	2	3	0	0	0	0	0	0	1	0
2009	4	2	2	1988	21	3	37	146	Korosten	2	3	0	0	0	0	0	0	1	0
2009	4	2	2	1989	20	2	33	148	Korosten	2	3	0	0	0	0	0	0	1	0
2009	4	2	2	1988	21	3	53	160	Korosten	2	3	0	0	0	0	0	0	1	0
2009	4	2	1	1988	21	3	38	145	Korosten	2	3	0	0	0	0	0	0	1	0
2009	4	2	2	1985	24	3	67	156	Korosten	2	3	0	0	0	0	0	0	1	0
2009	4	2	2	1991	18	2	36	134	Korosten	2	3	0	0	0	0	0	0	1	0
2009	4	2	2	1978	31	3	51	159	Korosten	2	3	0	0	0	0	0	0	1	0
2009	4	2	2	1948	61	4	53	156	Korosten	2	3	0	0	0	0	0	0	1	0
2009	4	2	2	1987	22	3	45	163	Korosten	2	3	0	0	0	0	0	0	1	0
2009	4	2	1	1955	54	3	81	174	Korosten	2	3	0	0	0	0	0	0	1	0
2009	4	2	1	1986	23	3	73	182	Korosten	2	3	0	0	0	0	0	0	1	0
2009	4	2	1	1988	21	3	50	161	Korosten	2	3	0	0	0	0	0	0	1	0
2009	4	2	2	1988	21	3	43	145	Korosten	2	3	0	0	0	0	0	0	1	0
2009	4	2	2	1989	20	2	62	152	Korosten	2	3	0	0	0	0	0	0	1	0
2009	4	2	2	1983	26	3	60	170	Korosten	2	3	0	0	0	0	0	0	1	0
2009	4	2	1	1993	16	2	27	126	Korosten	2	3	0	0	0	0	0	0	1	0
2009	4	2	2	1992	17	2	28	137	Korosten	2	3	0	0	0	0	0	0	1	0
2009	4	2	2	1988	21	3	54	168	Korosten	2	3	0	0	0	0	0	0	1	0
2009	4	2	2	1961	48	3	64	155	Korosten	2	3	0	0	0	0	0	0	1	0
2009	4	2	1	1945	64	4	52	154	Korosten	2	3	0	0	0	0	0	0	1	0
2009	4	2	1	1964	45	3	78	157	Korosten	2	3	0	0	0	0	0	0	1	0
2009	4	2	2	1977	32	3	48	156	Korosten	2	3	0	0	0	0	0	0	1	0
2009	4	2	1	1992	17	2	27	132	Korosten	2	3	0	0	0	0	0	0	1	0
2009	4	2	1	1993	16	2	26	133	Korosten	2	3	0	0	0	0	0	0	1	0
2009	4	2	2	1991	18	2	29	138	Korosten	2	3	0	0	0	0	0	0	1	0
2009	4	2	2	1986	23	3	51	164	Korosten	2	3	0	0	0	0	0	0	1	0
2009	4	2	1	1946	63	4	76	163	Korosten	2	3	0	0	0	0	0	0	1	0
2009	4	2	1	1946	63	4	93	172	Korosten	2	3	0	0	0	0	0	0	1	0
2009	4	2	1	1989	20	2	35	143	Korosten	2	3	0	0	0	0	0	0	1	0
2009	4	2	1	1939	70	4	60	159	Korosten	2	3	0	0	0	0	0	0	1	0
2009	4	2	1	1988	21	3	51	171	Korosten	2	3	0	0	0	0	0	0	1	0
2009	4	2	2	1944	65	4	76	162	Korosten	2	3	0	0	0	0	0	0	1	0
2009	4	2	2	1957	52	3	81	163	Korosten	2	3	0	0	0	0	0	0	1	0
2009	4	2	2	1946	63	4	59	152	Korosten	2	3	0	0	0	0	0	0	1	0
2009	4	2	1	1925	84	4	70	164	Korosten	2	3	0	0	0	0	0	0	1	0
2009	4	2	1	1996	13	2	23	116	Korosten	2	3	0	0	0	0	0	0	1	0
2009	4	2	2	1983	26	3	58	165	Korosten	2	3	0	0	0	0	0	0	1	0
2009	4	2	1	1991	18	2	29	134	Korosten	2	3	0	0	0	0	0	0	1	0
2009	4	2	2	1993	16	2	24	121	Korosten	2	3	0	0	0	0	0	0	1	0
2009	4	2	2	1949	60	3	92	157	Korosten	2	3	0	0	0	0	0	0	1	0
2009	4	2	2	1989	20	2	35	147	Korosten	2	3	0	0	0	0	0	0	1	0
2009	4	2	2	1935	74	4	70	157	Korosten	2	3	0	0	0	0	0	0	1	0
2009	4	2	1	1984	25	3	85	191	Korosten	2	3	0	0	0	0	0	0	1	0
2009	4	2	2	1959	50	3	53	154	Korosten	2	3	0	0	0	0	0	0	1	0
2009	4	2	2	1977	32	3	61	162	Korosten	2	3	0	0	0	0	0	0	1	0
2009	4	2	1	1997	12	2	15	100	Korosten	2	3	0	0	0	0	0	0	1	0
2009	4	2	2	1986	23	3	52	164	Korosten	2	3	0	0	0	0	0	0	1	0
2009	4	2	2	1990	19	2	27	139	Korosten	2	3	0	0	0	0	0	0	1	0
2009	4	2	1	1987	22	3	53	173	Korosten	2	3	0	0	0	0	0	0	1	0
2009	4	2	1	1941	68	4	90	165	Korosten	2	3	0	0	0	0	0	0	1	0
2009	4	2	2	1952	57	3	68	160	Korosten	2	3	0	0	0	0	0	0	1	0
2009	4	2	1	1958	51	3	88	163	Korosten	2	3	0	0	0	0	0	0	1	0
2009	4	2	2	1953	56	3	78	162	Korosten	2	3	0	0	0	0	0	0	1	0
2009	4	2	1	1994	15	2	30	136	Korosten	2	3	0	0	0	0	0	0	1	0
2009	4	2	2	1971	38	3	57	159	Korosten	2	3	0	0	0	0	0	0	1	0
2009	5	2	1	1948	61	4	81	174	Korosten	2	3	0	0	0	0	0	0	1	0
2009	5	2	1	1977	32	3	77	186	Korosten	2	3	0	0	0	0	0	0	1	0
2009	5	2	1	1992	17	2	30	137	Korosten	2	3	0	0	0	0	0	0	1	0
2009	5	2	2	1975	34	3	65	165	Korosten	2	3	0	0	0	0	0	0	1	0
2009	5	2	2	1959	50	3	83	168	Korosten	2	3	0	0	0	0	0	0	1	0
2009	5	2	1	1957	52	3	117	178	Korosten	2	3	0	0	0	0	0	0	1	0
2009	5	2	2	1986	23	3	62	163	Korosten	2	3	0	0	0	0	0	0	1	0
2009	5	2	2	1963	46	3	77	166	Korosten	2	3	0	0	0	0	0	0	1	0
2009	5	2	2	1990	19	2	32	146	Korosten	2	3	0	0	0	0	0	0	1	0
[truncated: 34,864 more rows]
